# Supplementary material for: Dengue and Chikungunya Virus Infections among Young Febrile Adults Evaluated for Acute HIV-1 Infection in Coastal Kenya
Source: PLoS One. 2016 Dec 12;11(12):e0167508. doi: 10.1371/journal.pone.0167508 (PMC5152832; doi:10.1371/journal.pone.0167508)
Supplement: S1 Dataset — (CSV) [file pone.0167508.s001.csv]

fever	sex	agecat	mstatus	education	employ	residence	month	season2	s_care	pharm	health_facilities	duration	symptoms	hiv_1	mal_rdt2	ahi	dengue	D1	D2	D3	D4	CHIK	s_throt	appetit	vomit	medhis_diarhea	medhis_gbp	h_ache	rr	cerv	phyex_rash	phyex_conjuct
No	Female	25-30	single	secondary&higher educatio	employed	Mtwapa	march_2014	dry	No	No	private_facilities	<7days	fever_othersymp	Negative		0	0						No	No	No	Yes	No	No	Yes	No	No	No
No	Male	25-30	evermarried	secondary&higher educatio	employed	Mtwapa	march_2014	dry	Yes	Yes	private_facilities	<7days	fever	Negative		0	0						No	No	No	No	No	No	Yes	No	No	No
Yes	Male	25-30	evermarried	secondary&higher educatio	employed	Mtwapa	march_2014	dry	Yes	Yes	private_facilities	<7days	fever_othersymp	Negative		0	0	Negative	Negative	Negative	Negative	Negative	Yes	Yes	No	Yes	Yes	Yes	Yes	No	No	No
Yes	Female	31-35	evermarried	secondary&higher educatio	employed	Mtwapa	march_2014	dry	Yes	Yes	private_facilities	<7days	fever_othersymp	Negative		0	0	Negative	Negative	Negative	Negative	Negative	No	No	No	No	No	Yes	No	No	No	No
No	Male	25-30	evermarried	no education&primary level	employed	Mtwapa	feb_2014	dry	Yes	No	research_clinic	<7days	fever_othersymp	Positive			0						Yes	No	No	Yes	Yes	No	No	No	No	No
No	Female	18-24	single	secondary&higher educatio	unemployed	Mtwapa	march_2014	dry	No	No	private_facilities	<7days	fever_othersymp	Negative		0	0						Yes	No	No	No	Yes	Yes	Yes	No	No	No
No	Female	25-30	single	no education&primary level	unemployed	Mtwapa	march_2014	rainy	Yes	Yes	private_facilities	<7days	fever_othersymp	Negative		0	0						Yes	No	No	Yes	Yes	Yes	Yes	No	No	No
No	Female	31-35	evermarried	no education&primary level	employed	Mtwapa	march_2014	rainy	Yes	Yes	private_facilities	<7days	fever_othersymp	Negative		0	0						No	No	No	No	No	No	No	No	No	No
Yes	Male	31-35	single	secondary&higher educatio	employed	Mtwapa	march_2014	rainy	No	No	private_facilities	<7days	fever_othersymp	Negative		0	0	Negative	Negative	Negative	Negative	Negative	No	Yes	No	No	Yes	Yes	Yes	No	No	No
Yes	Male	31-35	evermarried	secondary&higher educatio	employed	Mtwapa	april_2014	rainy	No	No	private_facilities	<7days	fever_othersymp	Negative		0	0	Negative	Negative	Negative	Negative	Negative	No	No	Yes	No	Yes	Yes	Yes	No	No	No
Yes	Male	18-24	single	secondary&higher educatio	employed	Mtwapa	march_2014	dry	No	No	private_facilities	<7days	fever_othersymp	Negative		0	0	Negative	Negative	Negative	Negative	Negative	No	Yes	No	No	Yes	Yes	No	No	No	No
Yes	Male	18-24	single	secondary&higher educatio	employed	Mtwapa	march_2014	dry	No	No	private_facilities	<7days	fever_othersymp	Negative		0	0	Negative	Negative	Negative	Negative	Negative	No	No	No	Yes	Yes	Yes	Yes	No	No	No
Yes	Male	25-30	single	secondary&higher educatio	employed	Mtwapa	march_2014	dry	Yes	No	private_facilities	<7days	fever_othersymp	Negative		0	0	Negative	Negative	Negative	Negative	Negative	No	Yes	No	Yes	Yes	Yes	No	No	No	No
Yes	Male	25-30	single	secondary&higher educatio	employed	Mtwapa	march_2014	dry	No	No	private_facilities	<7days	fever_othersymp	Negative	Negative	0	0	Negative	Negative	Negative	Negative	Negative	No	Yes	No	No	Yes	Yes	No	No	No	No
Yes	Male	18-24	single	secondary&higher educatio	unemployed	Mtwapa	march_2014	dry	Yes	Yes	private_facilities	<7days	fever_othersymp	Negative		0	0	Negative	Negative	Negative	Negative	Negative	No	Yes	Yes	No	Yes	Yes	No	No	No	No
No	Female	18-24	evermarried	secondary&higher educatio	unemployed	Mtwapa	march_2014	dry	Yes	Yes	private_facilities	<7days	fever	Negative		0	0						No	No	No	No	No	No	Yes	No	No	No
Yes	Male	25-30	single	secondary&higher educatio	employed	Mtwapa	march_2014	dry	Yes	Yes	private_facilities	<7days	fever_othersymp	Negative	Negative	0	1	Negative	Positive	Negative	Negative	Negative	No	Yes	No	No	No	Yes	Yes	No	No	No
No	Male	31-35	single	secondary&higher educatio	employed	Mtwapa	march_2014	rainy	Yes	No	private_facilities	<7days	fever	Negative		0	0						No	No	No	No	No	No	Yes	No	No	No
Yes	Male	31-35	evermarried	secondary&higher educatio	employed	Mtwapa	march_2014	dry	Yes	Yes	private_facilities	>7days	fever	Negative		0	0	Negative	Negative	Negative	Negative	Negative	No	No	No	No	No	No	Yes	No	No	No
No	Female	18-24	single	secondary&higher educatio	unemployed	Mtwapa	march_2014	rainy	No	No	private_facilities	<7days	fever_othersymp	Negative		0	0						No	No	No	Yes	Yes	No	Yes	No	No	No
Yes	Male	31-35	single	no education&primary level	employed	Mtwapa	april_2014	rainy	Yes	No	government_facilities	<7days	fever_othersymp	Negative	Positive	0	0						No	Yes	Yes	No	Yes	Yes	Yes	No	No	No
Yes	Male	25-30	evermarried	secondary&higher educatio	employed	Mtwapa	april_2014	rainy	Yes	No	government_facilities	>7days	fever_othersymp	Negative		0	0	Negative	Negative	Negative	Negative	Negative	No	Yes	Yes	Yes	Yes	Yes	Yes	No	Yes	No
No	Female	18-24	evermarried	secondary&higher educatio	employed	Mtwapa	march_2014	rainy	No	No	government_facilities	<7days	fever_othersymp	Negative		0	0						Yes	Yes	Yes	Yes	Yes	Yes	Yes	No	No	No
No	Female	18-24	evermarried	no education&primary level	unemployed	Mtwapa	march_2014	rainy	No	No	government_facilities	>7days	fever	Negative		0	0						No	No	No	No	No	No	Yes	No	No	No
No	Male	25-30	single	no education&primary level	unemployed	Mtwapa	march_2014	rainy	No	No	government_facilities	<7days	fever_othersymp	Negative		0	0						No	No	No	No	No	No	No	No	No	No
No	Female	18-24	single	secondary&higher educatio	employed	Mtwapa	march_2014	rainy	Yes	No	research_clinic	>7days	fever_othersymp	Negative		1	0						No	Yes	Yes	No	Yes	Yes	Yes	No	No	No
Yes	Male	18-24	single	secondary&higher educatio	unemployed	Mtwapa	march_2014	dry	No	No	research_clinic	<7days	fever_othersymp	Negative		0	0	Negative	Negative	Negative	Negative	Negative	Yes	Yes	No	No	Yes	No	Yes	No	No	No
No	Male	25-30	evermarried	no education&primary level	employed	Mtwapa	march_2014	rainy	No	No	research_clinic	<7days	fever	Negative		0	0						No	No	No	No	No	No	Yes	No	No	No
No	Male	18-24	single	no education&primary level	employed	Mtwapa	march_2014	dry	No	No	research_clinic	<7days	fever	Negative	Negative	0	0						No	No	No	No	No	No	Yes	No	No	No
Yes	Female	18-24	single	no education&primary level	employed	Mtwapa	march_2014	dry	Yes	No	research_clinic	<7days	fever_othersymp	Negative		0	0	Negative	Negative	Negative	Negative	Negative	No	Yes	No	No	Yes	Yes	Yes	No	No	No
No	Male	31-35	evermarried	no education&primary level	employed	Mtwapa	april_2014	rainy	Yes	Yes	private_facilities	<7days	fever	Negative	Negative	0	0						No	No	No	No	No	No	Yes	No	No	No
No	Male	31-35	evermarried	secondary&higher educatio	employed	Mtwapa	march_2014	rainy	No	No	private_facilities	<7days	fever	Negative	Negative	0	0						No	No	No	No	No	No	Yes	No	No	No
Yes	Male	18-24	single	secondary&higher educatio	employed	Mtwapa	april_2014	rainy	Yes	Yes	private_facilities	<7days	fever_othersymp	Negative	Negative	0	1	Negative	Positive	Negative	Negative	Negative	No	No	No	No	No	Yes	Yes	No	No	No
No	Female	18-24	single	secondary&higher educatio	employed	Mtwapa	march_2014	rainy	Yes	No	private_facilities	>7days	fever	Negative		0	0						No	No	No	No	No	No	Yes	No	No	No
No	Female	25-30	single	secondary&higher educatio	employed	Mtwapa	march_2014	rainy	Yes	No	private_facilities	<7days	fever_othersymp	Negative		0	0						No	Yes	No	Yes	Yes	Yes	Yes	No	No	No
Yes	Female	18-24	evermarried	no education&primary level	employed	Mtwapa	april_2014	rainy	Yes	No	government_facilities	<7days	fever_othersymp	Negative		0	0	Negative	Negative	Negative	Negative	Negative	No	No	No	No	Yes	Yes	Yes	No	No	No
Yes	Female	25-30	evermarried	no education&primary level	unemployed	Mtwapa	april_2014	rainy	No	No	government_facilities	<7days	fever_othersymp	Negative	Negative	0	0	Negative	Negative	Negative	Negative	Negative	No	Yes	No	No	Yes	Yes	Yes	No	No	No
Yes	Male	18-24	single	no education&primary level	employed	Mtwapa	march_2014	rainy	Yes	No	government_facilities	>7days	fever_othersymp	Negative		0	1	Negative	Positive	Negative	Negative	Negative	Yes	Yes	No	No	Yes	Yes	No	No	No	No
No	Female	31-35	evermarried	no education&primary level	employed	Mtwapa	april_2014	rainy	No	No	government_facilities	<7days	fever_othersymp	Negative		0	0						No	Yes	Yes	Yes	Yes	Yes	Yes	No	No	No
Yes	Female	18-24	single	no education&primary level	unemployed	Mtwapa	march_2014	rainy	No	No	government_facilities	<7days	fever_othersymp	Negative		0	0	Negative	Negative	Negative	Negative	Negative	No	Yes	No	No	No	Yes	Yes	No	No	No
Yes	Female	31-35	evermarried	secondary&higher educatio	employed	Mtwapa	march_2014	dry	Yes	No	private_facilities	<7days	fever_othersymp	Negative		0	0	Negative	Negative	Negative	Negative	Negative	No	No	No	No	Yes	Yes	Yes	No	No	No
Yes	Male	18-24	single	secondary&higher educatio	employed	Mtwapa	march_2014	dry	No	No	private_facilities	<7days	fever_othersymp	Negative		0	0	Negative	Negative	Negative	Negative	Negative	No	No	No	No	Yes	Yes	No	No	No	No
No	Male	25-30	single	secondary&higher educatio	employed	Mtwapa	april_2014	rainy	Yes	Yes	private_facilities	>7days	fever	Negative		0	0						No	No	No	No	No	No	Yes	No	No	No
Yes	Female	25-30	single	secondary&higher educatio	unemployed	Mtwapa	april_2014	rainy	No	No	private_facilities	<7days	fever_othersymp	Negative	Negative	0	0	Negative	Negative	Negative	Negative	Negative	Yes	Yes	No	No	Yes	Yes	Yes	No	No	No
No	Female	25-30	evermarried	no education&primary level	employed	Mtwapa	april_2014	rainy	Yes	No	private_facilities	>7days	fever_othersymp	Negative		0	0						Yes	Yes	No	Yes	Yes	Yes	Yes	No	No	No
Yes	Male	18-24	single	secondary&higher educatio	unemployed	Mtwapa	april_2014	rainy	Yes	No	private_facilities	<7days	fever_othersymp	Negative	Negative	0	0	Negative	Negative	Negative	Negative	Negative	No	Yes	No	No	Yes	Yes	Yes	No	No	No
Yes	Male	18-24	single	secondary&higher educatio	employed	Mtwapa	april_2014	rainy	Yes	Yes	private_facilities	<7days	fever_othersymp	Negative		0	0	Negative	Negative	Negative	Negative	Negative	No	Yes	No	No	Yes	Yes	Yes	No	No	No
No	Male	25-30	evermarried	no education&primary level	unemployed	Mtwapa	april_2014	rainy	No	No	research_clinic	<7days	fever	Negative		0	0						No	No	No	No	No	No	Yes	No	No	No
Yes	Female	25-30	evermarried	secondary&higher educatio	unemployed	Mtwapa	april_2014	rainy	Yes	Yes	research_clinic	<7days	fever_othersymp	Negative		0	1	Negative	Positive	Negative	Negative	Negative	No	Yes	No	No	Yes	Yes	Yes	No	No	No
No	Male	31-35	evermarried	secondary&higher educatio	employed	Mtwapa	march_2014	rainy	Yes	Yes	research_clinic	>7days	fever	Negative		0	0						No	No	No	No	No	No	Yes	No	No	No
No	Male	18-24	single	secondary&higher educatio	unemployed	Mtwapa	march_2014	rainy	Yes	Yes	research_clinic	>7days	fever	Negative		0	0						No	No	No	No	No	No	Yes	No	No	No
No	Male	25-30	single	secondary&higher educatio	employed	Mtwapa	april_2014	rainy	Yes	Yes	research_clinic	<7days	fever	Negative		0	0						No	No	No	No	No	No	Yes	No	No	No
Yes	Male	31-35	evermarried	secondary&higher educatio	employed	Mtwapa	jul_2014	dry	No	No	private_facilities	<7days	fever_othersymp	Negative		0	1	Negative	Positive	Negative	Negative	Negative	No	Yes	No	No	Yes	Yes	Yes	No	No	No
Yes	Male	25-30	evermarried	secondary&higher educatio	employed	Mtwapa	april_2014	rainy	Yes	No	private_facilities	<7days	fever_othersymp	Negative	Negative	0	1	Negative	Positive	Negative	Negative	Negative	No	Yes	No	No	Yes	Yes	Yes	No	No	No
No	Male	18-24	evermarried	secondary&higher educatio	employed	Mtwapa	april_2014	rainy	Yes	Yes	private_facilities	>7days	fever	Negative		0	0						No	No	No	No	No	No	Yes	No	No	No
Yes	Male	31-35	evermarried	secondary&higher educatio	employed	Mtwapa	jul_2014	dry	No	No	private_facilities	<7days	fever_othersymp	Negative		0	1	Negative	Positive	Negative	Negative	Negative	No	No	No	Yes	Yes	Yes	Yes	No	No	No
Yes	Female	18-24	single	secondary&higher educatio	unemployed	Mtwapa	nov_2014	rainy	No	No	private_facilities	<7days	fever_othersymp	Negative		0	0	Negative	Negative	Negative	Negative	Negative	Yes	Yes	Yes	Yes	Yes	Yes	Yes	No	No	No
Yes	Male	18-24	single	no education&primary level	employed	Mtwapa	march_2014	dry	Yes	Yes	private_facilities	>7days	fever	Negative		0	0	Negative	Negative	Negative	Negative	Negative	No	No	No	No	No	No	Yes	No	No	No
Yes	Female	18-24	single	secondary&higher educatio	employed	Mtwapa	march_2014	dry	No	No	private_facilities	<7days	fever_othersymp	Negative	Negative	0	0	Negative	Negative	Negative	Negative	Negative	Yes	No	No	No	No	No	No	No	No	No
No	Female	31-35	single	secondary&higher educatio	employed	Mtwapa	march_2014	rainy	No	No	private_facilities	<7days	fever_othersymp	Negative	Negative	0	0						No	No	No	No	Yes	No	No	No	No	No
Yes	Male	25-30	single	secondary&higher educatio	employed	Mtwapa	march_2014	rainy	No	No	private_facilities	<7days	fever_othersymp	Negative		0	0	Negative	Negative	Negative	Negative	Negative	No	No	No	Yes	No	No	Yes	No	No	No
Yes	Female	31-35	evermarried	secondary&higher educatio	employed	Mtwapa	march_2014	rainy	Yes	Yes	private_facilities	<7days	fever_othersymp	Negative		0	0	Negative	Negative	Negative	Negative	Negative	No	Yes	Yes	No	Yes	No	No	No	No	No
Yes	Female	18-24	single	secondary&higher educatio	unemployed	Mtwapa	april_2014	rainy	Yes	No	private_facilities	>7days	fever_othersymp	Negative		0	0	Negative	Negative	Negative	Negative	Negative	No	Yes	No	Yes	No	No	Yes	No	No	No
Yes	Male	18-24	evermarried	no education&primary level	employed	Mtwapa	april_2014	rainy	No	No	private_facilities	<7days	fever_othersymp	Negative		0	0	Negative	Negative	Negative	Negative	Negative	No	Yes	No	No	Yes	No	Yes	No	No	No
Yes	Male	25-30	single	no education&primary level	employed	Mtwapa	april_2014	rainy	No	No	private_facilities	<7days	fever_othersymp	Negative		0	1	Negative	Positive	Negative	Negative	Negative	No	No	No	No	Yes	Yes	Yes	No	No	No
Yes	Female	18-24	single	secondary&higher educatio	unemployed	Mtwapa	april_2014	rainy	Yes	Yes	private_facilities	<7days	fever_othersymp	Negative		0	1	Negative	Positive	Negative	Negative	Negative	No	No	No	No	Yes	Yes	Yes	No	No	No
No	Female	18-24	single	secondary&higher educatio	employed	Mtwapa	march_2014	rainy	No	No	private_facilities	<7days	fever_othersymp	Negative		0	0						No	No	No	No	No	No	No	No	No	No
Yes	Male	31-35	evermarried	secondary&higher educatio	employed	Mtwapa	jul_2014	dry	No	No	private_facilities	<7days	fever_othersymp	Negative		0	0						No	Yes	No	No	Yes	Yes	Yes	No	No	No
No	Male	25-30	single	secondary&higher educatio	employed	Mtwapa	jun_2014	rainy	No	No	private_facilities	<7days	fever_othersymp	Negative		0	0						No	Yes	No	No	Yes	Yes	Yes	No	No	No
Yes	Male	31-35	evermarried	secondary&higher educatio	employed	Mtwapa	jun_2014	rainy	No	No	private_facilities	<7days	fever_othersymp	Negative		0	0	Negative	Negative	Negative	Negative	Negative	No	Yes	No	No	Yes	Yes	Yes	No	No	No
No	Male	18-24	single	secondary&higher educatio	employed	Mtwapa	nov_2014	rainy	No	No	private_facilities	>7days	fever_othersymp	Negative		0	0						No	Yes	No	No	Yes	Yes	Yes	No	No	No
Yes	Male	18-24	single	secondary&higher educatio	unemployed	Mtwapa	may_2014	rainy	Yes	Yes	private_facilities	<7days	fever_othersymp	Negative		0	1	Negative	Positive	Negative	Negative	Negative	No	Yes	No	No	Yes	Yes	Yes	No	No	No
No	Male	31-35	evermarried	secondary&higher educatio	employed	Mtwapa	april_2014	rainy	No	No	private_facilities	<7days	fever_othersymp	Negative	Negative	0	0						No	No	No	No	Yes	No	No	No	No	No
No	Female	25-30	evermarried	secondary&higher educatio	unemployed	Mtwapa	april_2014	rainy	Yes	Yes	private_facilities	>7days	fever_othersymp	Negative	Negative	0	0						No	Yes	No	Yes	Yes	Yes	No	No	No	No
No	Female	18-24	evermarried	secondary&higher educatio	employed	Mtwapa	april_2014	rainy	Yes	Yes	private_facilities	<7days	fever_othersymp	Negative		0	0						No	No	No	No	Yes	Yes	No	No	No	No
Yes	Male	18-24	single	secondary&higher educatio	employed	Mtwapa	april_2014	rainy	No	No	private_facilities	<7days	fever_othersymp	Negative		0	0						No	Yes	No	No	Yes	Yes	Yes	No	No	No
No	Female	25-30	evermarried	secondary&higher educatio	employed	Mtwapa	april_2014	rainy	No	No	private_facilities	<7days	fever_othersymp	Negative		0	0						No	Yes	Yes	Yes	No	No	Yes	No	No	No
Yes	Female	18-24	single	secondary&higher educatio	employed	Mtwapa	april_2014	rainy	No	No	government_facilities	<7days	fever_othersymp	Negative	Negative	0	1	Negative	Positive	Negative	Negative	Negative	No	No	No	No	Yes	Yes	Yes	No	No	No
Yes	Female	18-24	evermarried	no education&primary level	unemployed	Mtwapa	april_2014	rainy	No	No	government_facilities	<7days	fever_othersymp	Negative	Positive	0	0						No	No	No	No	Yes	Yes	Yes	No	No	No
Yes	Female	25-30	evermarried	secondary&higher educatio	unemployed	Mtwapa	april_2014	rainy	Yes	No	government_facilities	<7days	fever_othersymp	Negative		0	0						Yes	Yes	No	No	Yes	Yes	Yes	No	No	No
No	Female	18-24	single	no education&primary level	unemployed	Mtwapa	april_2014	rainy	No	No	government_facilities	>7days	fever_othersymp	Positive			0						Yes	Yes	Yes	Yes	Yes	Yes	Yes	Yes	No	No
Yes	Female	18-24	evermarried	secondary&higher educatio	unemployed	Mtwapa	april_2014	rainy	No	No	government_facilities	<7days	fever_othersymp	Negative		0	0						Yes	Yes	No	No	Yes	Yes	Yes	Yes	No	No
Yes	Male	25-30	single	secondary&higher educatio	employed	Mtwapa	april_2014	rainy	Yes	No	government_facilities	>7days	fever_othersymp	Negative		0	0						Yes	Yes	No	No	Yes	Yes	Yes	No	No	No
Yes	Female	18-24	evermarried	no education&primary level	unemployed	Mtwapa	april_2014	rainy	No	No	government_facilities	<7days	fever_othersymp	Positive			0	Negative	Negative	Negative	Negative	Negative	Yes	Yes	No	No	Yes	Yes	Yes	No	No	No
Yes	Female	18-24	single	no education&primary level	employed	Mtwapa	april_2014	rainy	Yes	No	government_facilities	<7days	fever_othersymp	Negative		0	0						No	Yes	Yes	No	Yes	Yes	Yes	No	No	No
Yes	Female	18-24	single	secondary&higher educatio	unemployed	Mtwapa	april_2014	rainy	No	No	government_facilities	<7days	fever_othersymp	Positive			0						No	Yes	No	No	Yes	Yes	Yes	No	No	No
Yes	Male	18-24	single	secondary&higher educatio	unemployed	Mtwapa	april_2014	rainy	No	No	government_facilities	<7days	fever_othersymp	Negative		0	0						No	No	No	No	Yes	Yes	Yes	No	No	No
Yes	Female	25-30	evermarried	secondary&higher educatio	employed	Mtwapa	may_2014	rainy	No	No	research_clinic	<7days	fever_othersymp	Negative	Negative	0	0						No	Yes	Yes	No	Yes	Yes	No	No	No	No
No	Male	18-24	single	secondary&higher educatio	unemployed	Mtwapa	april_2014	rainy	Yes	No	research_clinic	>7days	fever_othersymp	Negative		0	0						No	Yes	Yes	No	Yes	No	Yes	No	No	No
No	Male	31-35	single	secondary&higher educatio	employed	Mtwapa	april_2014	rainy	No	No	research_clinic	>7days	fever_othersymp	Negative		0	0						Yes	Yes	No	Yes	Yes	Yes	Yes	No	No	No
No	Male	18-24	single	secondary&higher educatio	unemployed	Mtwapa	april_2014	rainy	Yes	No	research_clinic	<7days	fever_othersymp	Negative		0	0						Yes	No	No	No	Yes	No	Yes	No	No	No
No	Male	18-24	evermarried	no education&primary level	employed	Mtwapa	april_2014	rainy	No	No	research_clinic	>7days	fever	Negative		0	0						No	No	No	No	No	No	Yes	No	No	No
Yes	Female	25-30	evermarried	secondary&higher educatio	unemployed	Mtwapa	april_2014	rainy	No	Yes	private_facilities	<7days	fever_othersymp	Negative		0	0						Yes	No	No	No	Yes	Yes	Yes	No	No	No
Yes	Female	31-35	single	no education&primary level	employed	Mtwapa	may_2014	rainy	No	No	private_facilities	<7days	fever_othersymp	Positive			1	Negative	Positive	Negative	Negative	Negative	No	No	No	No	Yes	Yes	Yes	No	No	No
Yes	Male	18-24	single	no education&primary level	employed	Mtwapa	may_2014	rainy	Yes	Yes	private_facilities	<7days	fever_othersymp	Negative		0	0						No	No	No	No	Yes	Yes	Yes	No	No	No
Yes	Male	18-24	evermarried	no education&primary level	employed	Mtwapa	april_2014	rainy	Yes	No	private_facilities	<7days	fever_othersymp	Negative		0	0						No	Yes	No	No	Yes	Yes	Yes	No	No	No
Yes	Male	31-35	evermarried	secondary&higher educatio	employed	Mtwapa	may_2014	rainy	Yes	No	private_facilities	<7days	fever_othersymp	Negative		0	0						No	Yes	No	Yes	Yes	Yes	Yes	No	No	No
Yes	Female	18-24	single	secondary&higher educatio	employed	Mtwapa	may_2014	rainy	Yes	No	private_facilities	<7days	fever_othersymp	Positive			0	Negative	Negative	Negative	Negative	Negative	No	Yes	No	No	Yes	Yes	Yes	No	No	No
Yes	Female	18-24	single	secondary&higher educatio	employed	Mtwapa	may_2014	rainy	Yes	Yes	private_facilities	<7days	fever_othersymp	Negative		0	0						No	Yes	No	No	Yes	Yes	No	No	No	No
Yes	Male	31-35	evermarried	secondary&higher educatio	employed	Mtwapa	may_2014	rainy	Yes	Yes	private_facilities	<7days	fever_othersymp	Negative		0	0						No	No	No	No	Yes	Yes	No	No	No	No
Yes	Female	31-35	single	secondary&higher educatio	employed	Mtwapa	may_2014	rainy	Yes	Yes	private_facilities	<7days	fever_othersymp	Negative		0	0						No	No	No	No	Yes	Yes	No	No	No	No
Yes	Female	18-24	single	secondary&higher educatio	unemployed	Mtwapa	may_2014	rainy	Yes	No	private_facilities	<7days	fever_othersymp	Negative		0	0						No	Yes	Yes	No	Yes	Yes	Yes	No	No	No
Yes	Female	18-24	single	secondary&higher educatio	employed	Mtwapa	may_2014	rainy	No	No	government_facilities	<7days	fever_othersymp	Negative		0	0						No	Yes	No	No	Yes	Yes	Yes	No	No	No
Yes	Male	18-24	single	secondary&higher educatio	employed	Mtwapa	may_2014	rainy	Yes	No	government_facilities	<7days	fever_othersymp	Negative		0	0						Yes	Yes	No	No	Yes	Yes	Yes	No	No	No
Yes	Female	31-35	single	no education&primary level	employed	Mtwapa	may_2014	rainy	No	No	government_facilities	<7days	fever_othersymp	Negative		0	0						No	No	No	No	Yes	Yes	Yes	No	No	No
Yes	Male	25-30	single	secondary&higher educatio	unemployed	Mtwapa	april_2014	rainy	No	No	government_facilities	<7days	fever_othersymp	Negative		0	0						No	No	No	No	Yes	Yes	Yes	No	No	No
Yes	Female	18-24	evermarried	secondary&higher educatio	unemployed	Mtwapa	april_2014	rainy	No	No	government_facilities	<7days	fever_othersymp	Negative		0	0						No	Yes	No	No	Yes	Yes	Yes	No	No	No
Yes	Male	31-35	evermarried	no education&primary level	employed	Mtwapa	may_2014	rainy	Yes	Yes	private_facilities	<7days	fever_othersymp	Negative		0	0						No	No	No	No	Yes	Yes	Yes	No	No	No
Yes	Male	25-30	evermarried	no education&primary level	unemployed	Mtwapa	may_2014	rainy	Yes	No	private_facilities	<7days	fever	Negative		0	0						No	No	No	No	No	No	Yes	No	No	No
Yes	Male	31-35	evermarried	no education&primary level	employed	Mtwapa	may_2014	rainy	Yes	Yes	private_facilities	<7days	fever_othersymp	Negative		0	0						No	No	No	No	Yes	Yes	Yes	No	No	No
Yes	Male	31-35	single	no education&primary level	employed	Mtwapa	may_2014	rainy	Yes	No	private_facilities	<7days	fever	Negative		0	0						No	No	No	No	No	No	Yes	No	No	No
Yes	Male	18-24	evermarried	secondary&higher educatio	employed	Mtwapa	may_2014	rainy	Yes	No	private_facilities	<7days	fever_othersymp	Negative		0	0	Negative	Negative	Negative	Negative	Negative	No	Yes	No	No	No	Yes	Yes	No	No	No
Yes	Male	18-24	single	secondary&higher educatio	unemployed	Mtwapa	may_2014	rainy	No	No	private_facilities	<7days	fever_othersymp	Negative		0	0	Negative	Negative	Negative	Negative	Negative	No	Yes	Yes	No	Yes	Yes	No	No	No	No
No	Male	31-35	evermarried	no education&primary level	employed	Mtwapa	may_2014	rainy	Yes	Yes	private_facilities	<7days	fever_othersymp	Negative		0	0						No	Yes	No	Yes	Yes	Yes	Yes	No	No	No
Yes	Female	18-24	single	secondary&higher educatio	employed	Mtwapa	jun_2014	rainy	Yes	No	private_facilities	<7days	fever_othersymp	Negative		0	1	Negative	Positive	Negative	Negative	Negative	No	No	No	No	Yes	No	Yes	No	No	No
No	Female	31-35	single	secondary&higher educatio	employed	Mtwapa	jun_2014	rainy	No	No	private_facilities	<7days	fever_othersymp	Negative		0	0						No	No	No	No	Yes	Yes	Yes	No	No	No
Yes	Female	18-24	evermarried	secondary&higher educatio	employed	Mtwapa	may_2014	rainy	Yes	Yes	private_facilities	<7days	fever_othersymp	Negative		0	0	Negative	Negative	Negative	Negative	Negative	No	No	No	No	Yes	Yes	No	No	No	No
Yes	Male	31-35	single	secondary&higher educatio	employed	Mtwapa	aug_2014	dry	Yes	Yes	private_facilities	<7days	fever_othersymp	Negative		0	0	Negative	Negative	Negative	Negative	Negative	No	No	No	No	No	Yes	Yes	No	No	No
Yes	Male	18-24	evermarried	secondary&higher educatio	employed	Mtwapa	jul_2014	dry	No	No	private_facilities	<7days	fever_othersymp	Negative		0	0	Negative	Negative	Negative	Negative	Negative	No	Yes	No	No	Yes	Yes	Yes	No	No	No
Yes	Female	31-35	evermarried	no education&primary level	employed	Mtwapa	jul_2014	dry	No	No	private_facilities	<7days	fever_othersymp	Negative		0	1	Negative	Positive	Negative	Negative	Negative	No	No	Yes	No	Yes	Yes	Yes	No	No	No
Yes	Male	25-30	evermarried	secondary&higher educatio	employed	Mtwapa	jul_2014	dry	No	No	private_facilities	<7days	fever_othersymp	Negative		0	0	Negative	Negative	Negative	Negative	Negative	No	No	No	No	No	Yes	Yes	No	No	No
Yes	Female	18-24	single	no education&primary level	unemployed	Mtwapa	jul_2014	dry	Yes	No	private_facilities	<7days	fever_othersymp	Negative		0	1	Negative	Positive	Negative	Negative	Negative	No	Yes	No	No	Yes	Yes	Yes	No	No	Yes
Yes	Male	18-24	evermarried	secondary&higher educatio	employed	Mtwapa	jun_2014	rainy	Yes	Yes	private_facilities	<7days	fever	Negative		0	0	Negative	Negative	Negative	Negative	Negative	No	No	No	No	No	No	Yes	No	No	No
No	Male	31-35	evermarried	secondary&higher educatio	employed	Mtwapa	jun_2014	rainy	Yes	Yes	private_facilities	<7days	fever	Negative		0	0						No	No	No	No	No	No	Yes	No	No	No
Yes	Male	18-24	single	no education&primary level	unemployed	Mtwapa	jul_2014	dry	Yes	No	private_facilities	<7days	fever_othersymp	Negative		0	0	Negative	Negative	Negative	Negative	Negative	No	No	No	No	Yes	Yes	Yes	No	No	No
Yes	Male	18-24	single	secondary&higher educatio	employed	Mtwapa	jul_2014	dry	Yes	Yes	private_facilities	<7days	fever_othersymp	Negative		0	0	Negative	Negative	Negative	Negative	Negative	No	No	No	No	Yes	Yes	Yes	No	No	No
Yes	Male	18-24	single	no education&primary level	employed	Mtwapa	may_2014	rainy	Yes	No	private_facilities	<7days	fever_othersymp	Negative		0	0	Negative	Negative	Negative	Negative	Negative	Yes	Yes	No	No	Yes	Yes	Yes	No	Yes	No
Yes	Female	18-24	single	no education&primary level	employed	Mtwapa	may_2014	rainy	Yes	Yes	private_facilities	<7days	fever_othersymp	Negative		0	0						No	No	No	No	Yes	Yes	Yes	No	No	No
Yes	Male	18-24	single	secondary&higher educatio	employed	Mtwapa	may_2014	rainy	Yes	Yes	private_facilities	<7days	fever_othersymp	Negative		0	0	Negative	Negative	Negative	Negative	Negative	No	Yes	No	Yes	Yes	Yes	Yes	No	No	No
Yes	Female	18-24	single	secondary&higher educatio	employed	Mtwapa	jun_2014	rainy	Yes	No	private_facilities	<7days	fever_othersymp	Negative		0	1	Negative	Positive	Negative	Negative	Negative	No	No	No	No	Yes	Yes	Yes	No	No	No
Yes	Female	18-24	evermarried	secondary&higher educatio	unemployed	Mtwapa	jun_2014	rainy	Yes	Yes	private_facilities	<7days	fever_othersymp	Negative		0	1	Negative	Positive	Positive	Negative	Negative	No	No	No	No	Yes	Yes	Yes	No	No	No
Yes	Female	18-24	evermarried	secondary&higher educatio	unemployed	Mtwapa	may_2014	rainy	No	No	government_facilities	<7days	fever_othersymp	Negative		0	1	Negative	Positive	Negative	Negative	Negative	No	No	No	No	No	Yes	Yes	No	No	No
Yes	Male	25-30	single	no education&primary level	unemployed	Mtwapa	may_2014	rainy	No	No	government_facilities	>7days	fever_othersymp	Negative		0	0	Negative	Negative	Negative	Negative	Negative	No	No	No	No	Yes	Yes	Yes	No	No	No
Yes	Female	18-24	evermarried	no education&primary level	unemployed	Mtwapa	may_2014	rainy	No	No	government_facilities	<7days	fever_othersymp	Negative		0	0	Negative	Negative	Negative	Negative	Negative	Yes	Yes	Yes	No	Yes	Yes	Yes	Yes	No	No
Yes	Female	25-30	evermarried	no education&primary level	unemployed	Mtwapa	may_2014	rainy	No	No	government_facilities	<7days	fever_othersymp	Negative		0	0	Negative	Negative	Negative	Negative	Negative	No	No	No	No	Yes	Yes	Yes	No	No	No
Yes	Female	31-35	single	no education&primary level	employed	Mtwapa	may_2014	rainy	No	No	government_facilities	<7days	fever_othersymp	Negative		0	1	Negative	Positive	Negative	Negative	Negative	No	No	No	No	Yes	Yes	Yes	No	No	No
No	Male	18-24	single	secondary&higher educatio	employed	Mtwapa	may_2014	rainy	No	No	research_clinic	<7days	fever	Negative		0	0						No	No	No	No	No	No	Yes	No	No	No
No	Male	31-35	evermarried	no education&primary level	employed	Mtwapa	may_2014	rainy	Yes	No	research_clinic	>7days	fever_othersymp	Negative		0	0						No	Yes	No	Yes	Yes	Yes	Yes	No	No	No
No	Male	31-35	evermarried	no education&primary level	employed	Mtwapa	may_2014	rainy	No	No	research_clinic	<7days	fever_othersymp	Negative		0	0						No	Yes	No	Yes	Yes	Yes	Yes	No	No	No
No	Male	18-24	single	secondary&higher educatio	employed	Mtwapa	may_2014	rainy	Yes	Yes	research_clinic	<7days	fever	Negative		0	0						No	No	No	No	No	No	Yes	No	No	No
Yes	Male	18-24	single	secondary&higher educatio	unemployed	Mtwapa	may_2014	rainy	Yes	Yes	research_clinic	<7days	fever_othersymp	Negative		0	1	Negative	Positive	Negative	Negative	Negative	No	Yes	No	No	Yes	Yes	Yes	No	No	No
Yes	Female	18-24	evermarried	no education&primary level	unemployed	Mtwapa	may_2014	rainy	No	No	government_facilities	<7days	fever_othersymp	Negative		0	0	Negative	Negative	Negative	Negative	Negative	Yes	Yes	No	No	Yes	Yes	Yes	Yes	No	No
Yes	Female	25-30	single	no education&primary level	unemployed	Mtwapa	may_2014	rainy	No	No	government_facilities	<7days	fever_othersymp	Negative		0	0	Negative	Negative	Negative	Negative	Negative	No	No	No	No	Yes	Yes	No	No	No	No
Yes	Female	18-24	evermarried	no education&primary level	employed	Mtwapa	may_2014	rainy	No	No	government_facilities	<7days	fever_othersymp	Negative		0	0	Negative	Negative	Negative	Negative	Negative	Yes	Yes	No	No	Yes	Yes	Yes	Yes	No	No
Yes	Female	18-24	evermarried	secondary&higher educatio	unemployed	Mtwapa	may_2014	rainy	No	No	government_facilities	<7days	fever_othersymp	Negative		0	1	Negative	Positive	Negative	Negative	Negative	Yes	Yes	No	No	Yes	Yes	Yes	Yes	No	No
No	Male	25-30	single	secondary&higher educatio	employed	Mtwapa	may_2014	rainy	Yes	No	research_clinic	>7days	fever_othersymp	Negative		0	0						No	Yes	No	No	Yes	No	Yes	No	No	No
No	Male	25-30	evermarried	secondary&higher educatio	employed	Mtwapa	may_2014	rainy	Yes	No	research_clinic	<7days	fever_othersymp	Negative		0	0						No	Yes	Yes	Yes	Yes	Yes	Yes	No	No	No
Yes	Male	18-24	single	secondary&higher educatio	employed	Mtwapa	may_2014	rainy	Yes	Yes	research_clinic	<7days	fever_othersymp	Negative		0	0	Negative	Negative	Negative	Negative	Negative	No	Yes	Yes	No	Yes	Yes	Yes	No	No	No
No	Male	18-24	single	secondary&higher educatio	unemployed	Mtwapa	may_2014	rainy	Yes	No	research_clinic	<7days	fever_othersymp	Positive			0						No	No	No	No	Yes	Yes	Yes	No	No	No
No	Male	31-35	evermarried	secondary&higher educatio	employed	Mtwapa	may_2014	rainy	No	No	research_clinic	<7days	fever	Negative		0	0						No	No	No	No	No	No	Yes	No	No	No
Yes	Male	25-30	single	secondary&higher educatio	employed	Mtwapa	jun_2014	rainy	No	No	government_facilities	<7days	fever	Negative		0	0	Negative	Negative	Negative	Negative	Negative	No	No	No	No	No	No	Yes	No	No	No
Yes	Female	18-24	evermarried	no education&primary level	unemployed	Mtwapa	may_2014	rainy	No	No	government_facilities	<7days	fever_othersymp	Positive			0	Negative	Negative	Negative	Negative	Negative	No	No	No	No	No	No	Yes	No	Yes	No
Yes	Male	31-35	evermarried	no education&primary level	employed	Mtwapa	may_2014	rainy	No	No	government_facilities	<7days	fever_othersymp	Negative		0	0	Negative	Negative	Negative	Negative	Negative	No	Yes	No	No	Yes	Yes	Yes	No	No	No
Yes	Female	31-35	evermarried	no education&primary level	employed	Mtwapa	may_2014	rainy	No	No	government_facilities	<7days	fever_othersymp	Negative		0	0	Negative	Negative	Negative	Negative	Negative	No	No	No	No	Yes	Yes	Yes	No	No	No
Yes	Female	18-24	evermarried	secondary&higher educatio	employed	Mtwapa	may_2014	rainy	No	No	government_facilities	<7days	fever_othersymp	Negative		0	0	Negative	Negative	Negative	Negative	Negative	No	No	No	No	Yes	Yes	Yes	No	No	No
Yes	Female	31-35	evermarried	no education&primary level	employed	Mtwapa	jun_2014	rainy	Yes	No	private_facilities	<7days	fever_othersymp	Negative		0	0	Negative	Negative	Negative	Negative	Negative	No	No	No	No	No	Yes	Yes	No	No	No
Yes	Male	25-30	single	secondary&higher educatio	employed	Mtwapa	jun_2014	rainy	Yes	Yes	private_facilities	<7days	fever_othersymp	Negative		0	1	Negative	Positive	Negative	Negative	Negative	No	No	No	No	Yes	No	Yes	No	No	No
Yes	Female	18-24	single	secondary&higher educatio	unemployed	Mtwapa	jun_2014	rainy	Yes	No	private_facilities	<7days	fever_othersymp	Negative		0	0	Negative	Negative	Negative	Negative	Negative	Yes	No	No	No	Yes	Yes	No	No	No	No
Yes	Male	18-24	single	secondary&higher educatio	employed	Mtwapa	jun_2014	rainy	Yes	No	private_facilities	<7days	fever_othersymp	Negative		0	0	Negative	Negative	Negative	Negative	Negative	No	Yes	No	No	Yes	Yes	Yes	No	No	No
Yes	Female	18-24	evermarried	no education&primary level	unemployed	Mtwapa	jun_2014	rainy	Yes	No	private_facilities	<7days	fever_othersymp	Positive			0	Negative	Negative	Negative	Negative	Negative	Yes	No	No	Yes	Yes	Yes	Yes	No	No	No
Yes	Male	25-30	single	secondary&higher educatio	employed	Mtwapa	jun_2014	rainy	No	No	government_facilities	<7days	fever_othersymp	Negative		0	0	Negative	Negative	Negative	Negative	Negative	No	No	Yes	No	Yes	Yes	Yes	No	No	No
No	Female	31-35	single	no education&primary level	employed	Mtwapa	jul_2014	dry	No	No	government_facilities	<7days	fever_othersymp	Negative		0	0						No	No	No	No	Yes	Yes	Yes	No	No	No
Yes	Female	18-24	evermarried	secondary&higher educatio	employed	Mtwapa	jul_2014	dry	No	No	government_facilities	<7days	fever_othersymp	Negative		0	0						No	No	No	No	Yes	Yes	No	No	No	No
Yes	Female	18-24	evermarried	no education&primary level	employed	Mtwapa	jun_2014	rainy	No	No	government_facilities	<7days	fever_othersymp	Negative		0	1	Negative	Positive	Negative	Negative	Negative	No	No	No	No	Yes	Yes	Yes	No	No	No
Yes	Female	18-24	evermarried	no education&primary level	unemployed	Mtwapa	jun_2014	rainy	No	No	government_facilities	<7days	fever_othersymp	Negative	Positive	0	0						No	No	No	No	Yes	Yes	Yes	No	No	No
No	Male	25-30	evermarried	secondary&higher educatio	employed	Mtwapa	jun_2014	rainy	Yes	No	private_facilities	<7days	fever_othersymp	Negative		0	0						No	Yes	No	No	Yes	No	Yes	No	No	No
No	Male	18-24	single	secondary&higher educatio	employed	Mtwapa	jun_2014	rainy	No	No	private_facilities	<7days	fever_othersymp	Negative		0	0						No	Yes	Yes	Yes	Yes	No	Yes	No	No	No
No	Female	18-24	single	secondary&higher educatio	employed	Mtwapa	jul_2014	dry	Yes	No	private_facilities	<7days	fever_othersymp	Negative		0	0						No	No	No	No	Yes	No	Yes	No	No	No
Yes	Female	18-24	evermarried	secondary&higher educatio	unemployed	Mtwapa	jun_2014	rainy	No	No	private_facilities	<7days	fever_othersymp	Negative		0	1	Negative	Positive	Negative	Negative	Negative	No	Yes	No	No	Yes	No	Yes	No	No	No
Yes	Female	25-30	evermarried	secondary&higher educatio	unemployed	Mtwapa	jun_2014	rainy	No	No	private_facilities	<7days	fever_othersymp	Negative		0	0	Negative	Negative	Negative	Negative	Negative	No	No	No	No	Yes	No	Yes	No	No	No
No	Male	25-30	evermarried	secondary&higher educatio	employed	Mtwapa	may_2014	rainy	No	No	research_clinic	<7days	fever_othersymp	Negative		0	0						No	No	No	No	No	Yes	Yes	No	No	No
Yes	Male	18-24	single	secondary&higher educatio	unemployed	Mtwapa	jun_2014	rainy	Yes	Yes	research_clinic	<7days	fever_othersymp	Negative		0	1	Negative	Positive	Negative	Negative	Negative	No	Yes	No	No	Yes	Yes	Yes	No	No	No
Yes	Female	25-30	single	secondary&higher educatio	employed	Mtwapa	jun_2014	rainy	Yes	No	research_clinic	<7days	fever_othersymp	Negative		0	1	Negative	Positive	Negative	Negative	Negative	No	Yes	No	No	Yes	Yes	Yes	No	No	No
Yes	Male	18-24	single	secondary&higher educatio	employed	Mtwapa	jun_2014	rainy	Yes	No	research_clinic	<7days	fever_othersymp	Negative		0	0	Negative	Negative	Negative	Negative	Negative	No	No	No	No	Yes	Yes	Yes	No	No	No
Yes	Female	18-24	evermarried	no education&primary level	unemployed	Mtwapa	sep_2014	dry	No	No	government_facilities	<7days	fever_othersymp	Negative	Positive	0	0						No	Yes	No	No	Yes	Yes	Yes	No	No	No
No	Male	18-24	evermarried	no education&primary level	employed	Mtwapa	sep_2014	dry	Yes	No	government_facilities	>7days	fever_othersymp	Negative		0	0						No	No	No	No	Yes	Yes	Yes	No	No	No
Yes	Female	31-35	evermarried	no education&primary level	employed	Mtwapa	sep_2014	dry	No	No	private_facilities	<7days	fever_othersymp	Negative		0	0	Negative	Negative	Negative	Negative	Negative	No	No	No	No	Yes	Yes	Yes	No	No	No
No	Male	18-24	single	no education&primary level	employed	Mtwapa	may_2014	rainy	No	No	research_clinic	<7days	fever	Negative	Negative	0	0						No	No	No	No	No	No	Yes	No	No	No
No	Male	18-24	single	secondary&higher educatio	employed	Mtwapa	jun_2014	rainy	No	No	research_clinic	<7days	fever	Negative		0	0						No	No	No	No	No	No	Yes	No	No	No
No	Male	25-30	single	secondary&higher educatio	employed	Mtwapa	jun_2014	rainy	Yes	No	research_clinic	>7days	fever_othersymp	Disc_hiv		1	0						Yes	Yes	No	Yes	Yes	Yes	Yes	No	No	No
Yes	Male	18-24	single	secondary&higher educatio	unemployed	Mtwapa	jun_2014	rainy	Yes	Yes	research_clinic	<7days	fever_othersymp	Negative		0	1	Negative	Positive	Negative	Negative	Negative	No	No	No	No	Yes	Yes	Yes	No	No	No
Yes	Male	18-24	single	secondary&higher educatio	unemployed	Mtwapa	jun_2014	rainy	No	No	research_clinic	<7days	fever_othersymp	Negative		0	0	Negative	Negative	Negative	Negative	Negative	No	Yes	No	No	Yes	Yes	Yes	No	No	No
Yes	Male	31-35	single	no education&primary level	employed	Mtwapa	jul_2014	dry	No	No	government_facilities	<7days	fever_othersymp	Negative		0	0	Negative	Negative	Negative	Negative	Negative	Yes	Yes	Yes	Yes	Yes	Yes	Yes	Yes	No	No
Yes	Female	18-24	single	no education&primary level	employed	Mtwapa	jul_2014	dry	No	No	government_facilities	<7days	fever_othersymp	Negative		0	0	Negative	Negative	Negative	Negative	Negative	Yes	Yes	Yes	No	Yes	Yes	Yes	No	No	No
Yes	Male	18-24	single	secondary&higher educatio	unemployed	Mtwapa	jul_2014	dry	No	No	government_facilities	<7days	fever_othersymp	Negative		0	0	Negative	Negative	Negative	Negative	Negative	No	No	No	No	Yes	Yes	Yes	No	No	No
Yes	Female	18-24	single	secondary&higher educatio	employed	Mtwapa	jul_2014	dry	Yes	No	government_facilities	<7days	fever_othersymp	Negative		0	0	Negative	Negative	Negative	Negative	Negative	Yes	Yes	Yes	Yes	Yes	Yes	Yes	No	No	No
Yes	Male	31-35	single	no education&primary level	employed	Mtwapa	jul_2014	dry	No	No	government_facilities	<7days	fever_othersymp	Negative		0	0	Negative	Negative	Negative	Negative	Negative	No	No	No	No	Yes	Yes	Yes	No	No	No
Yes	Male	18-24	single	secondary&higher educatio	employed	Mtwapa	jun_2014	rainy	Yes	No	research_clinic	<7days	fever_othersymp	Negative		0	1	Negative	Positive	Negative	Negative	Negative	No	No	No	No	Yes	Yes	Yes	No	No	No
Yes	Female	18-24	single	no education&primary level	employed	Mtwapa	jun_2014	rainy	No	No	research_clinic	<7days	fever_othersymp	Negative		0	1	Negative	Positive	Negative	Negative	Negative	No	Yes	No	No	Yes	Yes	Yes	No	No	No
Yes	Male	18-24	single	secondary&higher educatio	unemployed	Mtwapa	jun_2014	rainy	No	No	research_clinic	<7days	fever_othersymp	Negative		0	0	Negative	Negative	Negative	Negative	Negative	No	Yes	No	No	Yes	Yes	Yes	No	No	No
Yes	Female	18-24	evermarried	no education&primary level	employed	Mtwapa	jun_2014	rainy	No	No	research_clinic	<7days	fever_othersymp	Negative		0	0	Negative	Negative	Negative	Negative	Negative	No	Yes	No	No	Yes	Yes	Yes	No	No	No
Yes	Female	18-24	evermarried	no education&primary level	unemployed	Mtwapa	jun_2014	rainy	No	No	research_clinic	<7days	fever_othersymp	Negative		0	1	Negative	Positive	Negative	Negative	Negative	No	Yes	No	No	Yes	Yes	No	No	No	No
Yes	Female	31-35	evermarried	secondary&higher educatio	employed	kilifi	jun_2014	rainy	No	No	government_facilities	<7days	fever_othersymp	Negative	Negative	0	0	Negative	Negative	Negative	Negative	Negative	No	No	No	No	Yes	Yes	Yes	No	No	No
Yes	Male	18-24	single	secondary&higher educatio	unemployed	kilifi	jul_2014	dry	No	No	government_facilities	<7days	fever_othersymp	Negative		0	0	Negative	Negative	Negative	Negative	Negative	No	Yes	No	No	Yes	Yes	No	No	No	No
Yes	Male	18-24	single	no education&primary level	unemployed	kilifi	jun_2014	rainy	No	No	government_facilities	<7days	fever_othersymp	Negative		0	0	Negative	Negative	Negative	Negative	Negative	Yes	Yes	No	No	Yes	Yes	Yes	No	No	No
Yes	Female	31-35	evermarried	no education&primary level	unemployed	kilifi	jun_2014	rainy	Yes	No	government_facilities	<7days	fever_othersymp	Negative		0	0	Negative	Negative	Negative	Negative	Negative	No	Yes	No	Yes	Yes	No	Yes	No	No	No
Yes	Female	31-35	evermarried	no education&primary level	unemployed	kilifi	jun_2014	rainy	No	No	government_facilities	<7days	fever_othersymp	Negative		0	0	Negative	Negative	Negative	Negative	Negative	No	No	No	No	No	Yes	Yes	No	No	No
Yes	Female	18-24	evermarried	no education&primary level	employed	kilifi	jul_2014	dry	No	No	government_facilities	<7days	fever_othersymp	Negative		0	0	Negative	Negative	Negative	Negative	Negative	No	No	No	No	Yes	Yes	No	No	No	No
Yes	Female	25-30	evermarried	secondary&higher educatio	employed	kilifi	jun_2014	rainy	Yes	No	government_facilities	<7days	fever_othersymp	Negative		0	0	Negative	Negative	Negative	Negative	Negative	No	Yes	Yes	Yes	Yes	Yes	Yes	No	No	No
Yes	Female	18-24	single	no education&primary level	unemployed	kilifi	jun_2014	rainy	No	No	government_facilities	<7days	fever_othersymp	Negative		0	0	Negative	Negative	Negative	Negative	Negative	Yes	No	No	No	Yes	Yes	Yes	No	No	No
Yes	Female	18-24	evermarried	no education&primary level	unemployed	kilifi	jun_2014	rainy	No	No	government_facilities	<7days	fever_othersymp	Negative		0	0	Negative	Negative	Negative	Negative	Negative	Yes	Yes	No	No	Yes	Yes	No	No	No	No
Yes	Female	31-35	evermarried	secondary&higher educatio	employed	kilifi	jun_2014	rainy	No	No	government_facilities	<7days	fever_othersymp	Negative		0	0	Negative	Negative	Negative	Negative	Negative	No	No	No	No	No	Yes	Yes	No	No	No
Yes	Female	18-24	evermarried	secondary&higher educatio	unemployed	kilifi	jun_2014	dry	No	No	government_facilities	>7days	fever_othersymp	Negative		0	0	Negative	Negative	Negative	Negative	Negative	No	Yes	No	No	No	No	Yes	No	No	No
Yes	Male	31-35	single	no education&primary level	employed	kilifi	jul_2014	dry	Yes	No	government_facilities	<7days	fever_othersymp	Negative		0	0	Negative	Negative	Negative	Negative	Negative	Yes	Yes	No	No	Yes	Yes	Yes	No	No	No
Yes	Male	31-35	single	secondary&higher educatio	employed	kilifi	jul_2014	dry	Yes	No	government_facilities	<7days	fever_othersymp	Negative		0	0	Negative	Negative	Negative	Negative	Negative	No	Yes	No	No	No	Yes	Yes	No	No	No
Yes	Female	25-30	evermarried	no education&primary level	unemployed	kilifi	jul_2014	dry	No	No	government_facilities	<7days	fever_othersymp	Negative		0	0	Negative	Negative	Negative	Negative	Negative	Yes	No	Yes	Yes	Yes	Yes	Yes	No	No	No
Yes	Male	18-24	evermarried	no education&primary level	employed	kilifi	jul_2014	dry	Yes	No	government_facilities	<7days	fever_othersymp	Negative		0	0	Negative	Negative	Negative	Negative	Negative	Yes	No	No	No	Yes	Yes	Yes	Yes	No	No
Yes	Female	25-30	evermarried	no education&primary level	unemployed	kilifi	jul_2014	dry	No	No	government_facilities	<7days	fever_othersymp	Negative		0	0	Negative	Negative	Negative	Negative	Negative	No	Yes	No	No	Yes	Yes	Yes	Yes	No	No
Yes	Female	25-30	evermarried	no education&primary level	unemployed	kilifi	jul_2014	dry	No	No	government_facilities	<7days	fever_othersymp	Negative		0	0	Negative	Negative	Negative	Negative	Negative	No	Yes	No	No	Yes	Yes	Yes	No	No	No
Yes	Male	18-24	single	secondary&higher educatio	unemployed	kilifi	jul_2014	dry	Yes	No	government_facilities	<7days	fever_othersymp	Negative		0	0	Negative	Negative	Negative	Negative	Negative	No	No	No	No	No	Yes	Yes	No	No	No
Yes	Female	18-24	evermarried	no education&primary level	unemployed	kilifi	jul_2014	dry	Yes	No	government_facilities	<7days	fever_othersymp	Negative		0	0	Negative	Negative	Negative	Negative	Negative	Yes	No	No	No	Yes	Yes	Yes	No	No	No
Yes	Female	18-24	evermarried	secondary&higher educatio	unemployed	kilifi	jul_2014	dry	No	No	government_facilities	<7days	fever_othersymp	Negative		0	0	Negative	Negative	Negative	Negative	Negative	No	No	No	Yes	Yes	Yes	Yes	No	No	No
Yes	Female	31-35	evermarried	no education&primary level	unemployed	kilifi	jul_2014	dry	No	No	government_facilities	>7days	fever_othersymp	Negative		0	0	Negative	Negative	Negative	Negative	Negative	No	No	No	No	No	Yes	Yes	Yes	No	No
Yes	Female	18-24	evermarried	no education&primary level	unemployed	kilifi	jul_2014	dry	Yes	No	government_facilities	>7days	fever_othersymp	Negative		0	0	Negative	Negative	Negative	Negative	Negative	No	Yes	No	No	No	Yes	Yes	No	No	No
Yes	Female	25-30	evermarried	no education&primary level	unemployed	kilifi	jul_2014	dry	No	No	government_facilities	<7days	fever_othersymp	Negative	Positive	0	0						No	Yes	No	No	Yes	Yes	Yes	No	No	No
Yes	Male	18-24	single	no education&primary level	unemployed	kilifi	jul_2014	dry	Yes	No	government_facilities	<7days	fever_othersymp	Negative		0	0						Yes	No	No	No	No	Yes	Yes	Yes	No	No
Yes	Female	25-30	evermarried	no education&primary level	employed	kilifi	jul_2014	dry	No	No	government_facilities	>7days	fever_othersymp	Negative		0	0	Negative	Negative	Negative	Negative	Negative	No	No	No	No	No	Yes	Yes	No	No	No
Yes	Female	25-30	evermarried	no education&primary level	unemployed	kilifi	jul_2014	dry	Yes	No	government_facilities	<7days	fever_othersymp	Negative		0	0	Negative	Negative	Negative	Negative	Negative	Yes	Yes	No	No	Yes	Yes	Yes	No	No	No
Yes	Female	31-35	single	no education&primary level	employed	kilifi	jul_2014	dry	Yes	No	government_facilities	<7days	fever_othersymp	Negative		0	0	Negative	Negative	Negative	Negative	Negative	No	No	No	No	Yes	Yes	Yes	No	No	No
Yes	Female	18-24	evermarried	no education&primary level	employed	kilifi	jul_2014	dry	No	No	government_facilities	>7days	fever	Negative		0	0	Negative	Negative	Negative	Negative	Negative	No	No	No	No	No	No	Yes	No	No	No
Yes	Female	18-24	evermarried	no education&primary level	unemployed	kilifi	jul_2014	dry	Yes	No	government_facilities	<7days	fever_othersymp	Negative		0	0	Negative	Negative	Negative	Negative	Negative	No	Yes	No	Yes	Yes	Yes	Yes	No	No	No
Yes	Male	18-24	single	secondary&higher educatio	employed	kilifi	jul_2014	dry	Yes	No	government_facilities	<7days	fever	Negative		0	0	Negative	Negative	Negative	Negative	Negative	No	No	No	No	No	No	Yes	No	No	No
Yes	Male	31-35	evermarried	no education&primary level	employed	kilifi	jul_2014	dry	No	No	government_facilities	<7days	fever_othersymp	Negative		0	0	Negative	Negative	Negative	Negative	Negative	No	Yes	No	No	No	Yes	Yes	No	No	No
Yes	Female	25-30	evermarried	no education&primary level	unemployed	kilifi	jul_2014	dry	No	No	government_facilities	<7days	fever_othersymp	Negative		0	0	Negative	Negative	Negative	Negative	Negative	Yes	Yes	No	No	Yes	Yes	Yes	No	No	No
Yes	Female	18-24	single	secondary&higher educatio	unemployed	kilifi	aug_2014	dry	No	No	government_facilities	<7days	fever_othersymp	Negative		0	0	Negative	Negative	Negative	Negative	Negative	No	No	No	No	Yes	Yes	Yes	No	No	No
Yes	Female	18-24	single	secondary&higher educatio	unemployed	kilifi	aug_2014	dry	No	No	government_facilities	<7days	fever_othersymp	Negative		0	0	Negative	Negative	Negative	Negative	Negative	No	No	No	Yes	Yes	Yes	Yes	No	No	No
Yes	Female	18-24	evermarried	no education&primary level	unemployed	kilifi	aug_2014	dry	No	No	government_facilities	<7days	fever_othersymp	Negative		0	0	Negative	Negative	Negative	Negative	Negative	No	No	No	No	Yes	Yes	Yes	No	No	No
Yes	Male	18-24	single	secondary&higher educatio	unemployed	kilifi	aug_2014	dry	No	No	government_facilities	<7days	fever_othersymp	Negative		0	0	Negative	Negative	Negative	Negative	Negative	Yes	Yes	No	No	Yes	Yes	Yes	Yes	No	No
Yes	Female	18-24	single	secondary&higher educatio	unemployed	kilifi	aug_2014	dry	No	No	government_facilities	<7days	fever_othersymp	Negative		0	0	Negative	Negative	Negative	Negative	Negative	No	Yes	No	No	No	Yes	Yes	Yes	No	No
Yes	Female	18-24	evermarried	no education&primary level	employed	Mtwapa	jun_2014	rainy	No	No	research_clinic	<7days	fever_othersymp	Negative	Positive	0	0						No	No	No	No	No	Yes	Yes	No	No	No
Yes	Female	31-35	evermarried	no education&primary level	employed	Mtwapa	jun_2014	rainy	Yes	No	research_clinic	<7days	fever_othersymp	Negative		0	1	Negative	Positive	Negative	Negative	Negative	No	Yes	No	No	Yes	Yes	Yes	No	No	No
Yes	Male	25-30	single	secondary&higher educatio	employed	Mtwapa	jul_2014	dry	Yes	No	private_facilities	<7days	fever_othersymp	Negative		0	0	Negative	Negative	Negative	Negative	Negative	No	No	No	Yes	No	No	Yes	No	No	No
Yes	Female	18-24	single	secondary&higher educatio	unemployed	Mtwapa	jul_2014	dry	No	No	private_facilities	>7days	fever_othersymp	Negative		0	0	Negative	Negative	Negative	Negative	Negative	No	No	No	No	Yes	Yes	Yes	No	No	No
Yes	Female	18-24	single	secondary&higher educatio	unemployed	Mtwapa	jul_2014	dry	No	No	private_facilities	<7days	fever_othersymp	Negative		0	0	Negative	Negative	Negative	Negative	Negative	Yes	No	No	No	Yes	No	Yes	No	No	No
Yes	Male	31-35	single	secondary&higher educatio	employed	Mtwapa	jul_2014	dry	No	No	private_facilities	<7days	fever_othersymp	Negative		0	1	Negative	Positive	Negative	Negative	Negative	No	No	No	No	Yes	Yes	Yes	No	No	No
Yes	Male	31-35	evermarried	no education&primary level	employed	Mtwapa	jul_2014	dry	Yes	Yes	private_facilities	<7days	fever	Negative		0	0	Negative	Negative	Negative	Negative	Negative	No	No	No	No	No	No	Yes	No	No	No
Yes	Male	31-35	evermarried	no education&primary level	employed	Mtwapa	jul_2014	dry	Yes	No	private_facilities	<7days	fever_othersymp	Positive			0	Negative	Negative	Negative	Negative	Negative	No	Yes	No	Yes	Yes	Yes	Yes	No	No	No
Yes	Female	18-24	evermarried	no education&primary level	unemployed	Mtwapa	jul_2014	dry	Yes	Yes	private_facilities	<7days	fever_othersymp	Negative		0	0						No	Yes	No	No	Yes	Yes	Yes	No	No	No
No	Male	31-35	single	no education&primary level	unemployed	Mtwapa	oct_2014	rainy	Yes	No	private_facilities	>7days	fever_othersymp	Negative		0	0						Yes	Yes	No	No	Yes	Yes	Yes	Yes	No	No
Yes	Female	18-24	evermarried	no education&primary level	unemployed	Mtwapa	jul_2014	dry	Yes	Yes	private_facilities	<7days	fever_othersymp	Negative		0	0	Negative	Negative	Negative	Negative	Negative	No	Yes	No	No	Yes	Yes	Yes	No	No	No
Yes	Female	18-24	single	no education&primary level	unemployed	Mtwapa	jul_2014	dry	No	No	research_clinic	<7days	fever_othersymp	Negative	Positive	0	0						No	Yes	No	No	Yes	Yes	Yes	No	No	No
No	Male	31-35	evermarried	no education&primary level	employed	Mtwapa	jul_2014	dry	Yes	Yes	research_clinic	<7days	fever_othersymp	Negative		0	0						No	No	No	No	Yes	Yes	Yes	No	No	No
Yes	Male	31-35	evermarried	no education&primary level	employed	Mtwapa	jun_2014	rainy	No	No	research_clinic	<7days	fever_othersymp	Negative		0	1	Negative	Positive	Negative	Negative	Negative	No	Yes	No	No	Yes	Yes	Yes	No	No	No
Yes	Female	25-30	evermarried	secondary&higher educatio	employed	Mtwapa	jun_2014	rainy	No	No	research_clinic	<7days	fever_othersymp	Negative		0	1	Negative	Positive	Negative	Negative	Negative	No	No	No	No	Yes	Yes	Yes	No	No	No
Yes	Female	18-24	single	secondary&higher educatio	unemployed	Mtwapa	jun_2014	rainy	Yes	No	research_clinic	<7days	fever_othersymp	Negative		0	1	Negative	Positive	Negative	Negative	Negative	No	Yes	No	No	Yes	Yes	No	No	No	No
No	Male	18-24	single	secondary&higher educatio	unemployed	Mtwapa	jul_2014	dry	No	No	research_clinic	<7days	fever	Negative		0	0						No	No	No	No	No	No	Yes	No	No	No
Yes	Male	18-24	single	secondary&higher educatio	employed	Mtwapa	jul_2014	dry	No	No	research_clinic	<7days	fever_othersymp	Negative		0	0	Negative	Negative	Negative	Negative	Negative	Yes	No	No	No	No	Yes	Yes	No	No	No
Yes	Female	25-30	evermarried	no education&primary level	unemployed	Mtwapa	jul_2014	dry	No	No	research_clinic	<7days	fever_othersymp	Negative		0	0	Negative	Negative	Negative	Negative	Negative	No	Yes	No	No	Yes	Yes	Yes	No	No	No
Yes	Female	18-24	evermarried	no education&primary level	unemployed	Mtwapa	jul_2014	dry	No	No	research_clinic	<7days	fever_othersymp	Negative		0	0	Negative	Negative	Negative	Negative	Negative	Yes	No	No	No	No	Yes	Yes	No	No	No
Yes	Male	18-24	single	secondary&higher educatio	employed	Mtwapa	jul_2014	dry	No	No	research_clinic	<7days	fever_othersymp	Negative		0	1	Negative	Positive	Negative	Negative	Negative	No	Yes	No	No	No	Yes	Yes	No	No	No
Yes	Male	18-24	single	secondary&higher educatio	unemployed	Mtwapa	jul_2014	dry	Yes	Yes	private_facilities	<7days	fever_othersymp	Negative		0	0	Negative	Negative	Negative	Negative	Negative	No	No	No	No	Yes	No	Yes	No	No	No
Yes	Male	31-35	single	no education&primary level	employed	Mtwapa	jul_2014	dry	Yes	No	private_facilities	<7days	fever_othersymp	Negative		0	0	Negative	Negative	Negative	Negative	Negative	No	No	No	No	Yes	No	Yes	No	No	No
No	Female	18-24	single	secondary&higher educatio	employed	Mtwapa	jul_2014	dry	Yes	Yes	private_facilities	<7days	fever_othersymp	Negative		0	0						No	No	No	Yes	Yes	No	Yes	No	No	No
Yes	Male	18-24	single	secondary&higher educatio	employed	Mtwapa	jul_2014	dry	Yes	No	private_facilities	<7days	fever_othersymp	Negative		0	0						No	No	No	No	Yes	Yes	Yes	No	No	No
Yes	Male	18-24	single	secondary&higher educatio	employed	Mtwapa	jul_2014	dry	Yes	Yes	private_facilities	<7days	fever_othersymp	Negative		0	0	Negative	Negative	Negative	Negative	Negative	No	No	No	No	Yes	Yes	Yes	No	No	No
Yes	Female	25-30	evermarried	no education&primary level	unemployed	Mtwapa	jul_2014	dry	No	No	research_clinic	<7days	fever_othersymp	Negative	Positive	0	0						Yes	Yes	Yes	No	Yes	Yes	Yes	No	No	No
Yes	Female	18-24	evermarried	no education&primary level	employed	Mtwapa	jul_2014	dry	No	No	research_clinic	<7days	fever_othersymp	Negative		0	0	Negative	Negative	Negative	Negative	Negative	Yes	Yes	No	No	Yes	Yes	Yes	No	No	No
Yes	Female	18-24	evermarried	no education&primary level	unemployed	Mtwapa	jul_2014	dry	No	No	research_clinic	<7days	fever_othersymp	Negative		0	1	Negative	Positive	Negative	Negative	Negative	No	Yes	Yes	No	Yes	Yes	Yes	No	No	No
Yes	Female	18-24	evermarried	no education&primary level	unemployed	Mtwapa	jul_2014	dry	No	No	research_clinic	<7days	fever_othersymp	Negative		0	0	Negative	Negative	Negative	Negative	Negative	No	No	No	No	Yes	Yes	Yes	No	No	No
Yes	Male	18-24	single	secondary&higher educatio	employed	Mtwapa	jul_2014	dry	No	No	research_clinic	<7days	fever_othersymp	Negative		0	0						No	Yes	No	No	Yes	Yes	Yes	Yes	No	No
Yes	Male	31-35	single	secondary&higher educatio	employed	Mtwapa	jul_2014	dry	No	No	private_facilities	<7days	fever_othersymp	Negative		0	0	Negative	Negative	Negative	Negative	Negative	No	No	No	Yes	Yes	Yes	Yes	No	No	No
Yes	Male	25-30	single	secondary&higher educatio	employed	Mtwapa	jul_2014	dry	Yes	Yes	private_facilities	<7days	fever_othersymp	Negative		0	0	Negative	Negative	Negative	Negative	Negative	No	No	No	No	Yes	No	Yes	No	No	No
Yes	Female	18-24	evermarried	no education&primary level	unemployed	Mtwapa	jul_2014	dry	Yes	Yes	private_facilities	<7days	fever_othersymp	Negative		0	0	Negative	Negative	Negative	Negative	Negative	No	No	No	No	No	Yes	Yes	No	No	No
Yes	Male	18-24	single	secondary&higher educatio	employed	Mtwapa	jul_2014	dry	Yes	Yes	private_facilities	<7days	fever_othersymp	Negative		0	0						No	No	No	No	Yes	No	Yes	No	No	No
Yes	Male	18-24	evermarried	no education&primary level	employed	Mtwapa	jul_2014	dry	Yes	Yes	private_facilities	<7days	fever_othersymp	Negative		0	0	Negative	Negative	Negative	Negative	Negative	No	No	No	No	Yes	No	Yes	No	No	No
No	Female	18-24	single	secondary&higher educatio	unemployed	Mtwapa	aug_2014	dry	No	No	private_facilities	>7days	fever_othersymp	Negative		0	0						No	No	No	No	No	No	No	No	No	No
No	Male	18-24	single	secondary&higher educatio	employed	Mtwapa	jul_2014	dry	Yes	No	private_facilities	>7days	fever_othersymp	Negative		0	0						No	No	No	No	Yes	Yes	Yes	No	No	No
Yes	Female	18-24	evermarried	secondary&higher educatio	employed	Mtwapa	jul_2014	dry	No	No	private_facilities	<7days	fever_othersymp	Negative		0	0	Negative	Negative	Negative	Negative	Negative	No	Yes	Yes	Yes	Yes	No	Yes	No	No	No
No	Female	18-24	evermarried	secondary&higher educatio	unemployed	Mtwapa	aug_2014	dry	No	No	private_facilities	>7days	fever_othersymp	Negative		0	0						No	No	No	No	No	No	No	No	No	No
No	Female	31-35	evermarried	no education&primary level	unemployed	Mtwapa	jul_2014	dry	Yes	Yes	private_facilities	>7days	fever_othersymp	Negative		0	0						Yes	No	No	No	No	Yes	Yes	No	No	No
Yes	Male	18-24	single	secondary&higher educatio	unemployed	Mtwapa	jan_2015	dry	Yes	No	government_facilities	<7days	fever_othersymp	Negative	Positive	0	0						No	No	No	No	No	Yes	Yes	No	No	No
Yes	Male	18-24	evermarried	secondary&higher educatio	employed	Mtwapa	oct_2014	rainy	No	No	private_facilities	<7days	fever_othersymp	Negative		0	0	Negative	Negative	Negative	Negative	Negative	Yes	Yes	Yes	Yes	Yes	Yes	Yes	No	No	No
Yes	Male	25-30	evermarried	no education&primary level	employed	Mtwapa	oct_2014	rainy	No	No	private_facilities	<7days	fever_othersymp	Negative		0	0	Negative	Negative	Negative	Negative	Negative	Yes	Yes	Yes	Yes	Yes	Yes	Yes	No	No	No
No	Female	25-30	single	no education&primary level	unemployed	Mtwapa	nov_2014	rainy	No	No	private_facilities	<7days	fever_othersymp	Negative		0	0						No	No	Yes	Yes	Yes	Yes	No	No	No	No
Yes	Female	25-30	single	no education&primary level	employed	Mtwapa	jul_2014	dry	Yes	Yes	research_clinic	>7days	fever_othersymp	Negative		0	0	Negative	Negative	Negative	Negative	Negative	Yes	No	No	No	Yes	Yes	Yes	No	No	No
Yes	Female	18-24	evermarried	no education&primary level	unemployed	Mtwapa	aug_2014	dry	Yes	Yes	research_clinic	<7days	fever_othersymp	Negative		0	0	Negative	Negative	Negative	Negative	Negative	No	Yes	Yes	No	Yes	Yes	Yes	No	No	No
No	Male	18-24	single	no education&primary level	unemployed	Mtwapa	aug_2014	dry	No	No	research_clinic	<7days	fever	Negative		0	0						No	No	No	No	No	No	Yes	No	No	No
Yes	Male	31-35	evermarried	secondary&higher educatio	employed	Mtwapa	jul_2014	dry	Yes	Yes	research_clinic	<7days	fever_othersymp	Negative		0	0	Negative	Negative	Negative	Negative	Negative	No	No	No	No	Yes	Yes	Yes	No	No	No
No	Male	18-24	single	no education&primary level	unemployed	Mtwapa	aug_2014	dry	No	No	research_clinic	<7days	fever_othersymp	Negative		0	0						No	No	No	No	Yes	No	Yes	No	No	No
Yes	Female	31-35	evermarried	no education&primary level	employed	Mtwapa	aug_2014	dry	Yes	No	government_facilities	<7days	fever_othersymp	Negative		0	0	Negative	Negative	Negative	Negative	Negative	No	No	No	No	Yes	Yes	Yes	No	No	No
No	Male	18-24	single	secondary&higher educatio	employed	Mtwapa	aug_2014	dry	Yes	No	government_facilities	>7days	fever_othersymp	Negative		0	0						No	No	No	No	Yes	No	Yes	No	No	No
Yes	Male	25-30	evermarried	no education&primary level	employed	Mtwapa	aug_2014	dry	No	No	government_facilities	<7days	fever_othersymp	Negative		0	0	Negative	Negative	Negative	Negative	Negative	No	Yes	No	No	Yes	Yes	Yes	No	No	No
No	Male	25-30	single	no education&primary level	employed	Mtwapa	aug_2014	dry	Yes	No	government_facilities	>7days	fever_othersymp	Negative		0	0						No	No	No	No	Yes	No	Yes	No	No	No
Yes	Female	18-24	evermarried	no education&primary level	unemployed	Mtwapa	aug_2014	dry	Yes	No	government_facilities	<7days	fever_othersymp	Negative		0	0	Negative	Negative	Negative	Negative	Negative	Yes	Yes	No	No	Yes	Yes	Yes	Yes	No	No
Yes	Female	18-24	single	secondary&higher educatio	unemployed	Mtwapa	jul_2014	dry	Yes	No	government_facilities	>7days	fever_othersymp	Negative		0	1	Negative	Positive	Negative	Negative	Negative	No	No	No	No	Yes	Yes	Yes	No	No	No
Yes	Male	25-30	evermarried	secondary&higher educatio	employed	Mtwapa	jul_2014	dry	Yes	No	government_facilities	>7days	fever_othersymp	Negative		0	0	Negative	Negative	Negative	Negative	Negative	No	No	No	No	Yes	Yes	Yes	No	No	No
Yes	Female	18-24	single	secondary&higher educatio	employed	Mtwapa	jul_2014	dry	No	No	government_facilities	<7days	fever_othersymp	Negative		0	0	Negative	Negative	Negative	Negative	Negative	No	Yes	No	No	Yes	Yes	Yes	No	No	No
Yes	Male	25-30	single	no education&primary level	employed	Mtwapa	jul_2014	dry	Yes	No	government_facilities	<7days	fever_othersymp	Negative	Negative	0	0	Negative	Negative	Negative	Negative	Negative	No	No	No	No	Yes	Yes	Yes	No	No	No
No	Female	31-35	evermarried	secondary&higher educatio	employed	Mtwapa	jul_2014	dry	Yes	No	government_facilities	<7days	fever_othersymp	Positive			0						No	No	No	Yes	Yes	Yes	Yes	No	No	No
Yes	Male	18-24	single	secondary&higher educatio	employed	Mtwapa	aug_2014	dry	No	No	private_facilities	<7days	fever	Negative		0	1	Negative	Positive	Negative	Negative	Negative	No	No	No	No	No	No	Yes	No	No	No
Yes	Female	18-24	single	secondary&higher educatio	unemployed	Mtwapa	aug_2014	dry	No	No	private_facilities	<7days	fever_othersymp	Negative		0	0	Negative	Negative	Negative	Negative	Negative	No	No	No	No	No	No	No	No	No	No
No	Male	18-24	single	secondary&higher educatio	employed	Mtwapa	aug_2014	dry	No	No	private_facilities	>7days	fever_othersymp	Negative		0	0						No	No	No	No	Yes	No	Yes	No	No	No
No	Male	25-30	evermarried	secondary&higher educatio	employed	Mtwapa	aug_2014	dry	No	No	private_facilities	>7days	fever	Negative		0	0						No	No	No	No	No	No	Yes	No	No	No
Yes	Male	18-24	single	secondary&higher educatio	employed	Mtwapa	aug_2014	dry	Yes	Yes	private_facilities	<7days	fever	Negative		0	1	Negative	Positive	Negative	Negative	Negative	No	No	No	No	No	No	Yes	No	No	No
No	Female	31-35	evermarried	no education&primary level	unemployed	Mtwapa	aug_2014	dry	No	No	government_facilities	>7days	fever_othersymp	Negative		0	0						No	No	No	No	Yes	No	Yes	No	No	No
No	Male	18-24	single	secondary&higher educatio	unemployed	Mtwapa	aug_2014	dry	No	No	government_facilities	<7days	fever_othersymp	Negative		0	0						No	No	No	Yes	Yes	No	Yes	No	No	No
Yes	Female	18-24	evermarried	no education&primary level	unemployed	Mtwapa	aug_2014	dry	No	No	government_facilities	>7days	fever_othersymp	Negative		0	0	Negative	Negative	Negative	Negative	Negative	Yes	Yes	No	Yes	Yes	Yes	Yes	No	No	No
Yes	Female	18-24	single	secondary&higher educatio	unemployed	Mtwapa	aug_2014	dry	No	No	government_facilities	<7days	fever_othersymp	Negative		0	0	Negative	Negative	Negative	Negative	Negative	No	No	No	No	Yes	Yes	Yes	No	No	No
Yes	Female	31-35	single	secondary&higher educatio	unemployed	Mtwapa	aug_2014	dry	No	No	government_facilities	>7days	fever_othersymp	Positive			0	Negative	Negative	Negative	Negative	Negative	Yes	Yes	Yes	Yes	Yes	Yes	Yes	No	No	No
Yes	Male	31-35	evermarried	no education&primary level	employed	Mtwapa	aug_2014	dry	Yes	No	private_facilities	<7days	fever	Negative		0	0						No	No	No	No	No	No	Yes	No	No	No
Yes	Male	25-30	single	secondary&higher educatio	employed	Mtwapa	aug_2014	dry	Yes	Yes	private_facilities	>7days	fever_othersymp	Negative		0	0	Negative	Negative	Negative	Negative	Negative	No	Yes	Yes	No	Yes	Yes	Yes	No	No	No
Yes	Female	25-30	single	secondary&higher educatio	employed	Mtwapa	aug_2014	dry	Yes	No	private_facilities	<7days	fever_othersymp	Positive	Negative		0	Negative	Negative	Negative	Negative	Negative	Yes	Yes	No	Yes	Yes	Yes	Yes	No	No	No
Yes	Male	18-24	single	secondary&higher educatio	unemployed	Mtwapa	aug_2014	dry	Yes	No	private_facilities	<7days	fever_othersymp	Negative		0	0	Negative	Negative	Negative	Negative	Negative	No	No	No	No	Yes	Yes	Yes	No	No	No
No	Male	18-24	evermarried	secondary&higher educatio	employed	Mtwapa	aug_2014	dry	Yes	Yes	research_clinic	>7days	fever	Negative		0	0						No	No	No	No	No	No	Yes	No	No	No
No	Female	18-24	single	no education&primary level	unemployed	Mtwapa	aug_2014	dry	No	No	research_clinic	>7days	fever	Negative		0	0						No	No	No	No	No	No	Yes	No	No	No
No	Male	18-24	single	secondary&higher educatio	unemployed	Mtwapa	aug_2014	dry	No	No	research_clinic	>7days	fever	Negative		0	0						No	No	No	No	No	No	Yes	No	No	No
No	Male	18-24	single	no education&primary level	unemployed	Mtwapa	aug_2014	dry	Yes	No	research_clinic	>7days	fever	Negative		0	0						No	No	No	No	No	No	Yes	No	No	No
No	Male	18-24	single	no education&primary level	employed	Mtwapa	aug_2014	dry	No	No	research_clinic	<7days	fever	Negative		0	0						No	No	No	No	No	No	Yes	No	No	No
No	Male	31-35	evermarried	secondary&higher educatio	employed	Mtwapa	aug_2014	dry	No	No	private_facilities	<7days	fever_othersymp	Negative		0	0						No	No	No	No	Yes	Yes	Yes	No	No	No
Yes	Male	18-24	evermarried	no education&primary level	employed	Mtwapa	aug_2014	dry	Yes	No	private_facilities	<7days	fever_othersymp	Negative	Positive	0	0						Yes	Yes	No	No	Yes	Yes	Yes	Yes	No	No
No	Male	18-24	single	secondary&higher educatio	unemployed	Mtwapa	aug_2014	dry	Yes	Yes	private_facilities	<7days	fever_othersymp	Negative		0	0						No	Yes	No	No	Yes	Yes	Yes	No	No	No
No	Female	18-24	evermarried	no education&primary level	employed	Mtwapa	aug_2014	dry	Yes	Yes	private_facilities	>7days	fever	Negative		0	0						No	No	No	No	No	No	Yes	No	No	No
No	Female	18-24	evermarried	secondary&higher educatio	employed	Mtwapa	aug_2014	dry	No	No	government_facilities	>7days	fever_othersymp	Negative		0	0						No	No	No	No	Yes	Yes	Yes	No	No	No
Yes	Male	18-24	single	secondary&higher educatio	unemployed	Mtwapa	aug_2014	dry	No	No	government_facilities	>7days	fever_othersymp	Negative	Negative	0	0	Negative	Negative	Negative	Negative	Negative	No	No	No	No	Yes	Yes	Yes	No	No	No
Yes	Male	31-35	evermarried	no education&primary level	employed	Mtwapa	aug_2014	dry	Yes	No	government_facilities	<7days	fever_othersymp	Negative		0	0	Negative	Negative	Negative	Negative	Negative	Yes	No	No	No	Yes	Yes	Yes	No	No	No
Yes	Female	31-35	evermarried	secondary&higher educatio	employed	Mtwapa	aug_2014	dry	No	No	government_facilities	<7days	fever_othersymp	Negative		0	0	Negative	Negative	Negative	Negative	Negative	No	No	No	No	Yes	Yes	Yes	No	No	No
Yes	Female	31-35	evermarried	no education&primary level	unemployed	kilifi	aug_2014	dry	Yes	No	government_facilities	<7days	fever_othersymp	Negative		0	0						No	No	No	No	Yes	Yes	Yes	No	No	No
Yes	Female	18-24	evermarried	no education&primary level	unemployed	kilifi	aug_2014	dry	Yes	No	government_facilities	<7days	fever_othersymp	Negative		0	0						Yes	Yes	Yes	No	Yes	Yes	Yes	No	No	No
Yes	Female	18-24	evermarried	no education&primary level	unemployed	kilifi	aug_2014	dry	Yes	No	government_facilities	>7days	fever_othersymp	Negative		0	0	Negative	Negative	Negative	Negative	Negative	No	Yes	No	No	No	Yes	Yes	Yes	No	No
Yes	Female	18-24	single	no education&primary level	unemployed	kilifi	aug_2014	dry	No	No	government_facilities	<7days	fever_othersymp	Negative		0	0	Negative	Negative	Negative	Negative	Negative	Yes	No	No	No	Yes	Yes	Yes	No	No	No
Yes	Male	18-24	single	secondary&higher educatio	unemployed	kilifi	aug_2014	dry	Yes	No	government_facilities	<7days	fever_othersymp	Negative		0	0	Negative	Negative	Negative	Negative	Negative	No	No	No	No	Yes	Yes	Yes	No	No	No
Yes	Female	25-30	single	no education&primary level	employed	kilifi	aug_2014	dry	No	No	government_facilities	<7days	fever_othersymp	Negative		0	0	Negative	Negative	Negative	Negative	Negative	Yes	No	No	No	Yes	Yes	Yes	No	No	No
Yes	Female	18-24	evermarried	no education&primary level	unemployed	kilifi	aug_2014	dry	No	No	government_facilities	<7days	fever_othersymp	Negative		0	0	Negative	Negative	Negative	Negative	Negative	No	Yes	No	No	Yes	Yes	Yes	No	No	No
Yes	Male	18-24	single	secondary&higher educatio	employed	kilifi	aug_2014	dry	Yes	No	government_facilities	<7days	fever_othersymp	Negative		0	0	Negative	Negative	Negative	Negative	Negative	Yes	Yes	No	No	No	Yes	Yes	No	No	No
Yes	Female	25-30	evermarried	no education&primary level	unemployed	kilifi	aug_2014	dry	Yes	No	government_facilities	<7days	fever	Negative		0	0	Negative	Negative	Negative	Negative	Negative	No	No	No	No	No	No	Yes	No	No	No
Yes	Female	25-30	evermarried	no education&primary level	unemployed	kilifi	aug_2014	dry	No	No	government_facilities	<7days	fever_othersymp	Negative		0	0	Negative	Negative	Negative	Negative	Negative	No	Yes	No	No	Yes	Yes	Yes	No	No	No
Yes	Male	25-30	evermarried	no education&primary level	employed	kilifi	aug_2014	dry	Yes	No	government_facilities	<7days	fever_othersymp	Negative		0	0	Negative	Negative	Negative	Negative	Negative	No	No	No	No	Yes	Yes	Yes	No	No	No
Yes	Female	18-24	evermarried	no education&primary level	unemployed	kilifi	aug_2014	dry	Yes	No	government_facilities	<7days	fever_othersymp	Negative		0	0	Negative	Negative	Negative	Negative	Negative	No	No	No	No	Yes	Yes	Yes	No	No	No
Yes	Male	18-24	single	no education&primary level	employed	kilifi	aug_2014	dry	Yes	No	government_facilities	<7days	fever_othersymp	Negative	Positive	0	0						Yes	Yes	No	No	Yes	Yes	Yes	No	No	No
Yes	Female	25-30	single	secondary&higher educatio	employed	kilifi	aug_2014	dry	Yes	No	government_facilities	<7days	fever_othersymp	Negative	Negative	0	0	Negative	Negative	Negative	Negative	Negative	Yes	No	No	No	Yes	Yes	Yes	Yes	No	No
Yes	Female	25-30	evermarried	no education&primary level	unemployed	kilifi	aug_2014	dry	Yes	No	government_facilities	<7days	fever_othersymp	Negative		0	0	Negative	Negative	Negative	Negative	Negative	Yes	Yes	No	No	Yes	Yes	Yes	Yes	No	No
No	Male	18-24	single	secondary&higher educatio	unemployed	Mtwapa	aug_2014	dry	No	No	government_facilities	>7days	fever	Negative		0	0						No	No	No	No	No	No	Yes	No	No	No
Yes	Male	18-24	single	no education&primary level	employed	Mtwapa	sep_2014	dry	No	No	private_facilities	<7days	fever_othersymp	Negative		0	0	Negative	Negative	Negative	Negative	Negative	No	No	No	No	Yes	Yes	Yes	No	No	No
No	Male	18-24	single	no education&primary level	employed	Mtwapa	aug_2014	dry	Yes	No	private_facilities	<7days	fever_othersymp	Negative		0	0						No	No	No	No	Yes	No	Yes	No	No	No
Yes	Male	18-24	single	no education&primary level	employed	Mtwapa	aug_2014	dry	Yes	Yes	private_facilities	<7days	fever_othersymp	Negative		0	0	Negative	Negative	Negative	Negative	Negative	No	No	No	No	Yes	Yes	Yes	No	No	No
No	Male	25-30	evermarried	no education&primary level	employed	Mtwapa	aug_2014	dry	No	No	private_facilities	<7days	fever	Negative		0	0						No	No	No	No	No	No	Yes	No	No	No
Yes	Male	25-30	evermarried	no education&primary level	employed	Mtwapa	aug_2014	dry	No	No	private_facilities	<7days	fever_othersymp	Negative		0	0	Negative	Negative	Negative	Negative	Negative	No	No	No	No	No	Yes	Yes	No	No	No
No	Female	25-30	single	no education&primary level	employed	Mtwapa	aug_2014	dry	Yes	No	government_facilities	>7days	fever_othersymp	Negative		0	0						No	No	No	No	Yes	Yes	Yes	No	No	No
Yes	Female	25-30	evermarried	secondary&higher educatio	unemployed	Mtwapa	aug_2014	dry	Yes	No	government_facilities	<7days	fever_othersymp	Negative		0	0	Negative	Negative	Negative	Negative	Negative	No	Yes	Yes	Yes	Yes	Yes	Yes	No	No	No
Yes	Female	18-24	evermarried	no education&primary level	unemployed	Mtwapa	aug_2014	dry	No	No	government_facilities	<7days	fever_othersymp	Negative		0	0	Negative	Negative	Negative	Negative	Negative	No	Yes	Yes	Yes	Yes	Yes	Yes	No	No	No
No	Female	18-24	single	secondary&higher educatio	unemployed	Mtwapa	aug_2014	dry	Yes	No	government_facilities	>7days	fever_othersymp	Negative		0	0						No	No	No	Yes	No	No	Yes	No	No	No
Yes	Female	31-35	evermarried	no education&primary level	unemployed	Mtwapa	aug_2014	dry	No	No	government_facilities	<7days	fever_othersymp	Negative		0	0	Negative	Negative	Negative	Negative	Negative	Yes	Yes	Yes	Yes	Yes	Yes	No	No	No	No
No	Male	18-24	single	secondary&higher educatio	employed	Mtwapa	aug_2014	dry	No	No	government_facilities	<7days	fever_othersymp	Negative		0	0						No	No	No	No	No	No	No	No	No	No
Yes	Female	31-35	evermarried	no education&primary level	employed	Mtwapa	aug_2014	dry	No	No	government_facilities	<7days	fever_othersymp	Negative	Positive	0	0						No	No	No	No	Yes	No	Yes	No	No	No
Yes	Male	18-24	single	secondary&higher educatio	employed	Mtwapa	aug_2014	dry	No	No	government_facilities	<7days	fever_othersymp	Negative		0	0	Negative	Negative	Negative	Negative	Negative	No	No	No	No	Yes	Yes	No	No	No	No
No	Female	25-30	single	no education&primary level	employed	Mtwapa	aug_2014	dry	No	No	government_facilities	<7days	fever_othersymp	Negative		0	0						No	No	No	No	Yes	No	Yes	No	No	No
No	Female	18-24	evermarried	secondary&higher educatio	unemployed	Mtwapa	aug_2014	dry	No	No	government_facilities	<7days	fever	Negative		0	0						No	No	No	No	No	No	Yes	No	No	No
Yes	Female	18-24	single	no education&primary level	unemployed	Mtwapa	aug_2014	dry	Yes	No	private_facilities	>7days	fever_othersymp	Negative		0	0						No	Yes	No	No	Yes	Yes	Yes	No	No	No
No	Female	18-24	single	secondary&higher educatio	unemployed	Mtwapa	sep_2014	dry	No	No	private_facilities	>7days	fever	Negative		0	0						No	No	No	No	No	No	Yes	No	No	No
No	Male	31-35	evermarried	secondary&higher educatio	employed	Mtwapa	aug_2014	dry	No	No	private_facilities	>7days	fever_othersymp	Negative		0	0						No	No	No	No	Yes	No	Yes	No	No	No
No	Female	18-24	evermarried	no education&primary level	unemployed	Mtwapa	aug_2014	dry	No	No	research_clinic	<7days	fever_othersymp	Negative		0	0						No	No	No	No	Yes	No	No	No	No	No
No	Male	31-35	evermarried	no education&primary level	employed	Mtwapa	aug_2014	dry	Yes	Yes	research_clinic	<7days	fever_othersymp	Negative		0	0						No	No	No	No	Yes	No	Yes	No	No	No
No	Female	18-24	single	secondary&higher educatio	unemployed	Mtwapa	aug_2014	dry	No	No	research_clinic	<7days	fever_othersymp	Negative		0	0						No	No	No	No	Yes	No	Yes	No	No	No
No	Male	18-24	single	no education&primary level	unemployed	Mtwapa	aug_2014	dry	No	No	research_clinic	>7days	fever	Negative		0	0						No	No	No	No	No	No	Yes	No	No	No
No	Male	31-35	evermarried	no education&primary level	unemployed	Mtwapa	aug_2014	dry	No	No	research_clinic	>7days	fever_othersymp	Negative		0	0						No	No	No	No	Yes	No	Yes	No	No	No
Yes	Female	25-30	evermarried	no education&primary level	employed	Mtwapa	sep_2014	dry	No	No	government_facilities	<7days	fever_othersymp	Negative		0	0	Negative	Negative	Negative	Negative	Negative	No	No	No	No	Yes	Yes	No	No	No	No
Yes	Female	31-35	evermarried	no education&primary level	employed	Mtwapa	aug_2014	dry	No	No	government_facilities	<7days	fever_othersymp	Negative		0	0	Negative	Negative	Negative	Negative	Negative	Yes	Yes	No	No	Yes	Yes	Yes	No	No	No
Yes	Female	25-30	single	secondary&higher educatio	employed	Mtwapa	aug_2014	dry	No	No	government_facilities	<7days	fever_othersymp	Negative		0	1	Negative	Positive	Negative	Negative	Negative	No	Yes	No	No	Yes	Yes	Yes	No	No	No
Yes	Female	25-30	evermarried	secondary&higher educatio	employed	Mtwapa	aug_2014	dry	Yes	No	government_facilities	<7days	fever_othersymp	Negative		0	0	Negative	Negative	Negative	Negative	Negative	No	Yes	No	No	Yes	Yes	Yes	No	No	No
No	Male	18-24	single	secondary&higher educatio	unemployed	Mtwapa	sep_2014	dry	No	No	government_facilities	>7days	fever	Negative		0	0						No	No	No	No	No	No	Yes	No	No	No
Yes	Male	18-24	single	no education&primary level	unemployed	Mtwapa	sep_2014	dry	No	No	government_facilities	<7days	fever_othersymp	Negative		0	0	Negative	Negative	Negative	Negative	Negative	No	No	No	No	Yes	Yes	Yes	No	No	No
Yes	Female	25-30	single	no education&primary level	employed	Mtwapa	sep_2014	dry	No	No	government_facilities	<7days	fever_othersymp	Negative		0	0	Negative	Negative	Negative	Negative	Negative	No	No	No	No	Yes	Yes	Yes	No	No	No
Yes	Male	25-30	single	secondary&higher educatio	employed	Mtwapa	sep_2014	dry	Yes	No	government_facilities	>7days	fever_othersymp	Negative	Positive	0	0						No	Yes	No	No	Yes	Yes	Yes	No	No	No
Yes	Female	18-24	single	secondary&higher educatio	unemployed	Mtwapa	aug_2014	dry	No	No	government_facilities	<7days	fever_othersymp	Positive			0	Negative	Negative	Negative	Negative	Negative	No	Yes	No	No	Yes	Yes	Yes	No	No	No
Yes	Male	25-30	single	secondary&higher educatio	employed	Mtwapa	sep_2014	dry	Yes	Yes	private_facilities	<7days	fever	Negative		0	0	Negative	Negative	Negative	Negative	Negative	No	No	No	No	No	No	Yes	No	No	No
Yes	Male	25-30	single	no education&primary level	employed	Mtwapa	aug_2014	dry	Yes	No	private_facilities	<7days	fever_othersymp	Negative		0	0	Negative	Negative	Negative	Negative	Negative	No	No	No	No	Yes	No	Yes	No	No	No
Yes	Male	25-30	evermarried	secondary&higher educatio	employed	Mtwapa	sep_2014	dry	Yes	Yes	private_facilities	<7days	fever_othersymp	Negative		0	0						No	No	No	No	Yes	Yes	No	No	No	No
No	Female	18-24	single	secondary&higher educatio	employed	Mtwapa	sep_2014	dry	No	No	private_facilities	<7days	fever	Negative		0	0						No	No	No	No	No	No	Yes	No	No	No
Yes	Female	18-24	single	no education&primary level	employed	Mtwapa	aug_2014	dry	No	No	private_facilities	<7days	fever_othersymp	Negative		0	0	Negative	Negative	Negative	Negative	Negative	No	No	No	No	Yes	No	Yes	No	No	No
Yes	Female	31-35	evermarried	no education&primary level	employed	Mtwapa	sep_2014	dry	No	No	private_facilities	<7days	fever	Negative		0	0	Negative	Negative	Negative	Negative	Negative	No	No	No	No	No	No	Yes	No	No	No
Yes	Female	18-24	evermarried	no education&primary level	unemployed	Mtwapa	jan_2015	dry	Yes	No	government_facilities	<7days	fever_othersymp	Negative		0	0	Negative	Negative	Negative	Negative	Negative	No	Yes	No	No	Yes	Yes	Yes	No	No	No
Yes	Female	25-30	single	secondary&higher educatio	unemployed	Mtwapa	aug_2014	dry	Yes	No	private_facilities	<7days	fever_othersymp	Negative		0	0						No	No	No	No	Yes	No	Yes	No	No	No
Yes	Female	25-30	evermarried	no education&primary level	unemployed	Mtwapa	jan_2015	dry	No	No	government_facilities	<7days	fever_othersymp	Negative		0	0	Negative	Negative	Negative	Negative	Negative	No	Yes	No	No	No	No	Yes	No	No	No
No	Female	18-24	single	secondary&higher educatio	unemployed	Mtwapa	sep_2014	dry	No	No	private_facilities	<7days	fever_othersymp	Negative		0	0						No	Yes	No	No	Yes	No	Yes	No	No	No
No	Male	18-24	single	secondary&higher educatio	unemployed	Mtwapa	sep_2014	dry	No	No	research_clinic	<7days	fever	Negative		0	0						No	No	No	No	No	No	Yes	No	No	No
No	Male	18-24	evermarried	secondary&higher educatio	employed	Mtwapa	sep_2014	dry	No	No	research_clinic	<7days	fever	Negative		0	0						No	No	No	No	No	No	Yes	No	No	No
No	Female	25-30	evermarried	secondary&higher educatio	employed	Mtwapa	nov_2014	rainy	No	No	private_facilities	<7days	fever_othersymp	Negative		0	0						No	Yes	No	Yes	Yes	Yes	Yes	No	No	No
Yes	Male	18-24	single	secondary&higher educatio	unemployed	Mtwapa	sep_2014	dry	Yes	No	research_clinic	<7days	fever_othersymp	Negative		0	0	Negative	Negative	Negative	Negative	Negative	No	No	No	Yes	Yes	Yes	Yes	No	No	No
No	Male	18-24	single	secondary&higher educatio	unemployed	Mtwapa	sep_2014	dry	Yes	No	research_clinic	>7days	fever	Negative		0	0						No	No	No	No	No	No	Yes	No	No	No
Yes	Male	25-30	single	secondary&higher educatio	employed	Mtwapa	sep_2014	dry	Yes	Yes	private_facilities	<7days	fever_othersymp	Positive			0	Negative	Negative	Negative	Negative	Negative	No	Yes	No	No	Yes	Yes	Yes	No	No	No
Yes	Male	18-24	single	no education&primary level	unemployed	kilifi	aug_2014	dry	Yes	No	government_facilities	<7days	fever_othersymp	Negative	Negative	0	0	Negative	Negative	Negative	Negative	Negative	No	No	No	No	Yes	Yes	Yes	Yes	No	No
Yes	Male	25-30	single	secondary&higher educatio	unemployed	kilifi	aug_2014	dry	No	No	government_facilities	<7days	fever_othersymp	Negative	Negative	0	0	Negative	Negative	Negative	Negative	Negative	No	No	No	No	Yes	Yes	Yes	No	No	No
Yes	Female	18-24	evermarried	no education&primary level	unemployed	kilifi	sep_2014	dry	Yes	No	government_facilities	>7days	fever_othersymp	Negative		0	0	Negative	Negative	Negative	Negative	Negative	No	Yes	No	No	Yes	Yes	Yes	Yes	No	No
Yes	Female	18-24	single	no education&primary level	unemployed	kilifi	sep_2014	dry	No	No	government_facilities	<7days	fever	Negative	Positive	0	0						No	No	No	No	No	No	Yes	No	No	No
Yes	Female	18-24	single	secondary&higher educatio	unemployed	kilifi	sep_2014	dry	Yes	No	government_facilities	<7days	fever_othersymp	Negative		0	0	Negative	Negative	Negative	Negative	Negative	No	Yes	No	Yes	Yes	Yes	Yes	Yes	No	No
Yes	Female	18-24	evermarried	secondary&higher educatio	unemployed	kilifi	sep_2014	dry	Yes	No	government_facilities	<7days	fever_othersymp	Negative		0	0	Negative	Negative	Negative	Negative	Negative	No	Yes	Yes	Yes	Yes	Yes	Yes	No	No	No
Yes	Female	18-24	evermarried	no education&primary level	unemployed	kilifi	sep_2014	dry	Yes	No	government_facilities	<7days	fever_othersymp	Negative		0	0	Negative	Negative	Negative	Negative	Negative	Yes	Yes	No	No	Yes	Yes	Yes	Yes	No	No
Yes	Female	18-24	evermarried	no education&primary level	employed	kilifi	sep_2014	dry	No	No	government_facilities	<7days	fever_othersymp	Negative		0	0	Negative	Negative	Negative	Negative	Negative	No	Yes	No	No	Yes	Yes	Yes	No	No	No
Yes	Female	18-24	evermarried	no education&primary level	unemployed	kilifi	sep_2014	dry	Yes	No	government_facilities	>7days	fever_othersymp	Negative		0	0	Negative	Negative	Negative	Negative	Negative	No	No	No	No	Yes	No	Yes	No	No	No
Yes	Female	18-24	evermarried	no education&primary level	employed	kilifi	aug_2014	dry	Yes	No	government_facilities	<7days	fever_othersymp	Negative	Positive	0	0						No	Yes	No	No	Yes	Yes	Yes	Yes	No	No
Yes	Female	18-24	single	secondary&higher educatio	unemployed	kilifi	aug_2014	dry	Yes	No	government_facilities	<7days	fever_othersymp	Negative		0	0	Negative	Negative	Negative	Negative	Negative	Yes	Yes	No	No	Yes	Yes	Yes	Yes	No	No
Yes	Male	18-24	single	no education&primary level	employed	kilifi	aug_2014	dry	No	No	government_facilities	>7days	fever_othersymp	Negative		0	0	Negative	Negative	Negative	Negative	Negative	Yes	No	No	Yes	Yes	Yes	Yes	No	No	No
Yes	Male	18-24	single	secondary&higher educatio	unemployed	kilifi	sep_2014	dry	Yes	No	government_facilities	<7days	fever	Negative		0	0	Negative	Negative	Negative	Negative	Negative	No	No	No	No	No	No	Yes	No	No	No
Yes	Female	18-24	evermarried	no education&primary level	unemployed	kilifi	sep_2014	dry	Yes	No	government_facilities	>7days	fever_othersymp	Negative		0	0	Negative	Negative	Negative	Negative	Negative	No	No	Yes	Yes	Yes	Yes	Yes	No	No	No
Yes	Female	18-24	evermarried	no education&primary level	unemployed	kilifi	sep_2014	dry	Yes	No	government_facilities	<7days	fever_othersymp	Negative		0	0	Negative	Negative	Negative	Negative	Negative	Yes	No	No	No	No	Yes	Yes	No	No	No
Yes	Male	18-24	single	secondary&higher educatio	unemployed	kilifi	sep_2014	dry	Yes	No	government_facilities	<7days	fever_othersymp	Negative		0	0	Negative	Negative	Negative	Negative	Negative	No	No	No	No	Yes	Yes	Yes	No	No	No
Yes	Female	18-24	evermarried	no education&primary level	unemployed	kilifi	sep_2014	dry	No	No	government_facilities	<7days	fever_othersymp	Negative		0	0	Negative	Negative	Negative	Negative	Negative	No	Yes	No	No	No	Yes	Yes	Yes	No	No
Yes	Male	31-35	evermarried	secondary&higher educatio	employed	kilifi	sep_2014	dry	Yes	No	government_facilities	<7days	fever_othersymp	Negative		0	0						No	Yes	No	No	No	No	Yes	No	No	No
Yes	Female	18-24	evermarried	no education&primary level	unemployed	kilifi	sep_2014	dry	Yes	No	government_facilities	<7days	fever_othersymp	Negative		0	0	Negative	Negative	Negative	Negative	Negative	No	Yes	No	No	Yes	Yes	No	Yes	No	No
Yes	Female	18-24	evermarried	no education&primary level	unemployed	kilifi	sep_2014	dry	Yes	No	government_facilities	<7days	fever_othersymp	Negative	Positive	0	0						No	Yes	No	No	Yes	Yes	Yes	No	No	No
Yes	Female	18-24	single	no education&primary level	unemployed	kilifi	aug_2014	dry	No	No	government_facilities	<7days	fever_othersymp	Negative		0	0	Negative	Negative	Negative	Negative	Negative	No	Yes	No	No	No	Yes	Yes	Yes	No	No
Yes	Female	18-24	evermarried	no education&primary level	unemployed	kilifi	aug_2014	dry	Yes	No	government_facilities	<7days	fever_othersymp	Negative	Positive	0	0						No	No	No	No	Yes	Yes	Yes	No	No	No
Yes	Female	31-35	evermarried	no education&primary level	unemployed	kilifi	sep_2014	dry	Yes	No	government_facilities	<7days	fever_othersymp	Negative		0	0	Negative	Negative	Negative	Negative	Negative	Yes	Yes	No	No	No	Yes	Yes	No	No	No
Yes	Male	18-24	single	no education&primary level	employed	kilifi	sep_2014	dry	Yes	No	government_facilities	>7days	fever	Negative		0	0	Negative	Negative	Negative	Negative	Negative	No	No	No	No	No	No	Yes	No	No	No
Yes	Female	25-30	single	no education&primary level	employed	kilifi	sep_2014	dry	No	No	government_facilities	<7days	fever	Negative		0	0	Negative	Negative	Negative	Negative	Negative	No	No	No	No	No	No	Yes	No	No	No
Yes	Female	25-30	evermarried	no education&primary level	unemployed	kilifi	sep_2014	dry	No	No	government_facilities	<7days	fever_othersymp	Negative		0	0	Negative	Negative	Negative	Negative	Negative	Yes	No	No	No	No	No	Yes	No	No	No
Yes	Female	31-35	evermarried	no education&primary level	unemployed	kilifi	sep_2014	dry	No	No	government_facilities	<7days	fever_othersymp	Negative		0	0	Negative	Negative	Negative	Negative	Negative	Yes	Yes	No	No	Yes	Yes	Yes	No	No	No
No	Male	25-30	evermarried	no education&primary level	employed	kilifi	sep_2014	dry	Yes	No	government_facilities	>7days	fever	Negative		0	0						No	No	No	No	No	No	Yes	No	No	No
Yes	Female	25-30	evermarried	no education&primary level	unemployed	kilifi	sep_2014	dry	Yes	No	government_facilities	>7days	fever_othersymp	Negative		0	0	Negative	Negative	Negative	Negative	Negative	Yes	Yes	No	No	Yes	Yes	Yes	No	No	No
Yes	Female	18-24	evermarried	secondary&higher educatio	unemployed	kilifi	sep_2014	dry	Yes	No	government_facilities	<7days	fever_othersymp	Negative		0	0	Negative	Negative	Negative	Negative	Negative	No	Yes	No	No	Yes	Yes	Yes	Yes	No	No
Yes	Male	18-24	evermarried	no education&primary level	employed	kilifi	sep_2014	dry	Yes	No	government_facilities	<7days	fever_othersymp	Positive			0	Negative	Negative	Negative	Negative	Negative	No	Yes	No	No	Yes	Yes	Yes	No	No	No
No	Male	18-24	evermarried	no education&primary level	employed	kilifi	sep_2014	dry	Yes	No	government_facilities	<7days	fever_othersymp	Negative		0	0						No	Yes	Yes	Yes	No	No	Yes	Yes	No	No
Yes	Female	18-24	single	secondary&higher educatio	employed	kilifi	sep_2014	dry	Yes	No	government_facilities	>7days	fever_othersymp	Negative		0	0	Negative	Negative	Negative	Negative	Negative	No	Yes	Yes	No	Yes	Yes	Yes	No	No	No
Yes	Male	25-30	evermarried	secondary&higher educatio	employed	kilifi	sep_2014	dry	Yes	No	government_facilities	<7days	fever_othersymp	Negative		0	0	Negative	Negative	Negative	Negative	Negative	No	Yes	No	No	Yes	Yes	Yes	No	No	No
Yes	Female	25-30	evermarried	no education&primary level	unemployed	kilifi	sep_2014	dry	No	No	government_facilities	>7days	fever_othersymp	Negative		0	0	Negative	Negative	Negative	Negative	Negative	No	Yes	Yes	No	No	Yes	Yes	No	No	No
Yes	Female	18-24	evermarried	secondary&higher educatio	unemployed	kilifi	sep_2014	dry	Yes	No	government_facilities	<7days	fever_othersymp	Negative	Positive	0	0						No	Yes	No	No	Yes	Yes	Yes	No	No	No
No	Male	25-30	single	no education&primary level	employed	Mtwapa	sep_2014	dry	Yes	Yes	private_facilities	<7days	fever_othersymp	Negative		0	0						No	Yes	No	No	Yes	No	Yes	No	Yes	No
No	Female	18-24	single	secondary&higher educatio	employed	Mtwapa	sep_2014	dry	No	No	private_facilities	<7days	fever_othersymp	Positive			0						Yes	Yes	No	No	Yes	Yes	Yes	No	Yes	Yes
Yes	Male	18-24	single	secondary&higher educatio	employed	Mtwapa	sep_2014	dry	No	No	government_facilities	<7days	fever_othersymp	Negative		0	0	Negative	Negative	Negative	Negative	Negative	Yes	Yes	No	No	Yes	Yes	Yes	No	No	No
No	Male	31-35	single	no education&primary level	unemployed	Mtwapa	sep_2014	dry	Yes	No	government_facilities	>7days	fever_othersymp	Negative		0	0						No	No	Yes	No	Yes	Yes	Yes	No	No	No
No	Male	31-35	single	no education&primary level	employed	Mtwapa	sep_2014	dry	Yes	No	government_facilities	<7days	fever_othersymp	Negative		0	0						No	Yes	No	Yes	No	Yes	Yes	No	No	No
Yes	Female	18-24	evermarried	no education&primary level	unemployed	Mtwapa	sep_2014	dry	No	No	government_facilities	<7days	fever_othersymp	Negative		0	0	Negative	Negative	Negative	Negative	Negative	Yes	Yes	No	No	Yes	Yes	Yes	Yes	No	No
Yes	Male	18-24	single	secondary&higher educatio	unemployed	Mtwapa	sep_2014	dry	No	No	government_facilities	<7days	fever_othersymp	Negative	Negative	0	0	Negative	Negative	Negative	Negative	Negative	No	No	No	No	Yes	Yes	Yes	No	No	No
No	Female	18-24	single	secondary&higher educatio	unemployed	Mtwapa	sep_2014	dry	Yes	No	government_facilities	<7days	fever_othersymp	Negative		0	0						No	Yes	No	Yes	No	No	Yes	No	No	No
Yes	Female	18-24	single	secondary&higher educatio	unemployed	Mtwapa	sep_2014	dry	No	No	government_facilities	<7days	fever_othersymp	Negative	Positive	0	0						No	No	No	No	Yes	Yes	Yes	No	No	No
Yes	Male	18-24	single	no education&primary level	unemployed	Mtwapa	sep_2014	dry	No	No	government_facilities	<7days	fever_othersymp	Negative	Positive	0	0						Yes	Yes	Yes	Yes	Yes	Yes	Yes	Yes	No	No
Yes	Female	18-24	evermarried	secondary&higher educatio	unemployed	Mtwapa	sep_2014	dry	No	No	government_facilities	<7days	fever_othersymp	Negative		0	0	Negative	Negative	Negative	Negative	Negative	No	Yes	Yes	No	Yes	Yes	Yes	No	No	No
No	Male	31-35	evermarried	no education&primary level	unemployed	Mtwapa	sep_2014	dry	Yes	Yes	private_facilities	>7days	fever_othersymp	Negative		0	0						No	Yes	No	No	Yes	No	Yes	No	No	No
Yes	Female	18-24	single	secondary&higher educatio	unemployed	Mtwapa	sep_2014	dry	No	No	private_facilities	<7days	fever_othersymp	Negative	Negative	0	0						No	Yes	No	No	Yes	Yes	Yes	No	No	No
No	Female	25-30	single	secondary&higher educatio	unemployed	Mtwapa	oct_2014	rainy	No	No	private_facilities	<7days	fever_othersymp	Negative		0	0						No	No	Yes	No	No	No	Yes	No	No	No
Yes	Male	25-30	evermarried	no education&primary level	employed	Mtwapa	sep_2014	dry	Yes	No	private_facilities	>7days	fever_othersymp	Negative		0	0	Negative	Negative	Negative	Negative	Negative	No	No	No	No	Yes	No	Yes	No	No	No
Yes	Male	18-24	single	secondary&higher educatio	employed	Mtwapa	sep_2014	dry	Yes	No	private_facilities	<7days	fever_othersymp	Negative	Negative	0	0	Negative	Negative	Negative	Negative	Negative	No	No	Yes	Yes	Yes	Yes	Yes	No	No	No
Yes	Female	18-24	single	secondary&higher educatio	employed	Mtwapa	jan_2015	dry	Yes	No	government_facilities	<7days	fever_othersymp	Negative	Positive	0	0						Yes	Yes	No	No	Yes	Yes	Yes	No	No	No
Yes	Female	18-24	evermarried	secondary&higher educatio	unemployed	Mtwapa	jan_2015	dry	Yes	No	government_facilities	<7days	fever_othersymp	Negative	Positive	0	0						No	No	Yes	No	Yes	Yes	Yes	No	No	No
Yes	Female	18-24	single	no education&primary level	unemployed	Mtwapa	jan_2015	dry	No	No	government_facilities	<7days	fever_othersymp	Negative	Positive	0	0						No	Yes	Yes	Yes	Yes	Yes	Yes	No	No	No
No	Male	31-35	single	no education&primary level	employed	Mtwapa	oct_2014	rainy	Yes	No	private_facilities	>7days	fever_othersymp	Negative		0	0						No	No	No	Yes	Yes	No	Yes	No	No	No
Yes	Female	18-24	single	no education&primary level	employed	Mtwapa	oct_2014	dry	No	No	private_facilities	<7days	fever_othersymp	Negative		0	0	Negative	Negative	Negative	Negative	Negative	No	Yes	No	No	Yes	No	No	No	No	No
No	Male	31-35	single	secondary&higher educatio	employed	Mtwapa	sep_2014	dry	No	No	research_clinic	<7days	fever_othersymp	Positive			0						Yes	Yes	No	No	Yes	Yes	Yes	Yes	No	No
No	Male	25-30	evermarried	no education&primary level	unemployed	Mtwapa	sep_2014	dry	No	No	research_clinic	<7days	fever_othersymp	Negative		0	0						No	No	No	No	Yes	No	Yes	No	No	No
Yes	Male	31-35	evermarried	secondary&higher educatio	employed	Mtwapa	sep_2014	dry	Yes	No	research_clinic	<7days	fever_othersymp	Negative	Positive	0	0						No	No	No	No	Yes	Yes	Yes	No	No	No
No	Female	31-35	single	secondary&higher educatio	employed	Mtwapa	sep_2014	dry	Yes	Yes	research_clinic	>7days	fever_othersymp	Negative		0	0						No	No	No	No	Yes	Yes	Yes	No	No	No
Yes	Male	18-24	single	secondary&higher educatio	employed	Mtwapa	sep_2014	dry	No	No	research_clinic	>7days	fever_othersymp	Negative		0	0	Negative	Negative	Negative	Negative	Negative	No	No	No	No	Yes	Yes	Yes	No	No	No
Yes	Female	18-24	single	no education&primary level	employed	Mtwapa	sep_2014	dry	No	No	private_facilities	<7days	fever_othersymp	Negative	Positive	0	0						No	Yes	No	No	Yes	No	Yes	No	No	No
No	Male	25-30	evermarried	no education&primary level	employed	Mtwapa	sep_2014	dry	No	No	private_facilities	>7days	fever_othersymp	Negative		0	0						No	Yes	No	No	Yes	Yes	Yes	No	No	No
No	Female	25-30	single	secondary&higher educatio	employed	Mtwapa	oct_2014	dry	No	No	private_facilities	<7days	fever	Negative		0	0						No	No	No	No	No	No	Yes	No	No	No
Yes	Male	31-35	evermarried	secondary&higher educatio	employed	Mtwapa	oct_2014	rainy	Yes	No	private_facilities	<7days	fever_othersymp	Negative		0	0	Negative	Negative	Negative	Negative	Negative	No	Yes	No	No	Yes	Yes	Yes	No	No	No
No	Male	31-35	single	no education&primary level	employed	Mtwapa	sep_2014	dry	No	No	private_facilities	>7days	fever_othersymp	Negative		0	0						No	No	No	Yes	No	No	Yes	No	No	No
No	Female	18-24	single	secondary&higher educatio	unemployed	Mtwapa	sep_2014	dry	Yes	No	private_facilities	>7days	fever_othersymp	Negative		0	0						No	Yes	Yes	No	Yes	Yes	Yes	No	No	No
Yes	Male	25-30	evermarried	no education&primary level	employed	Mtwapa	oct_2014	rainy	No	No	private_facilities	<7days	fever_othersymp	Negative		0	0	Negative	Negative	Negative	Negative	Negative	Yes	Yes	No	Yes	Yes	Yes	Yes	No	No	No
Yes	Female	18-24	single	secondary&higher educatio	employed	Mtwapa	sep_2014	dry	No	No	private_facilities	<7days	fever_othersymp	Negative		0	0	Negative	Negative	Negative	Negative	Negative	No	No	No	No	Yes	Yes	Yes	No	No	No
Yes	Female	31-35	evermarried	secondary&higher educatio	employed	Mtwapa	oct_2014	rainy	No	No	private_facilities	<7days	fever_othersymp	Negative		0	0	Negative	Negative	Negative	Negative	Negative	No	Yes	No	No	Yes	Yes	Yes	No	No	No
Yes	Female	25-30	evermarried	no education&primary level	employed	Mtwapa	sep_2014	dry	Yes	No	government_facilities	<7days	fever_othersymp	Negative		0	0	Negative	Negative	Negative	Negative	Negative	Yes	Yes	No	No	Yes	Yes	Yes	Yes	No	No
No	Male	18-24	single	secondary&higher educatio	employed	Mtwapa	sep_2014	dry	Yes	No	government_facilities	>7days	fever	Negative		0	0						No	No	No	No	No	No	Yes	No	No	No
Yes	Female	18-24	evermarried	no education&primary level	employed	Mtwapa	sep_2014	dry	No	No	government_facilities	<7days	fever_othersymp	Negative	Positive	0	0						No	No	No	No	Yes	Yes	Yes	No	No	No
Yes	Female	18-24	single	no education&primary level	employed	Mtwapa	sep_2014	dry	No	No	government_facilities	<7days	fever_othersymp	Negative		0	0	Negative	Negative	Negative	Negative	Negative	No	No	No	No	Yes	Yes	Yes	No	No	No
Yes	Female	18-24	evermarried	no education&primary level	unemployed	Mtwapa	sep_2014	dry	No	No	government_facilities	<7days	fever_othersymp	Negative		0	0	Negative	Negative	Negative	Negative	Negative	No	No	No	No	Yes	Yes	Yes	No	No	No
Yes	Female	25-30	single	no education&primary level	employed	Mtwapa	oct_2014	rainy	No	No	private_facilities	<7days	fever_othersymp	Negative	Positive	0	0						No	No	No	No	Yes	Yes	Yes	No	No	No
No	Female	18-24	single	secondary&higher educatio	unemployed	Mtwapa	oct_2014	rainy	Yes	No	private_facilities	>7days	fever_othersymp	Negative		0	0						No	No	No	No	Yes	No	Yes	No	No	No
No	Male	18-24	single	secondary&higher educatio	employed	Mtwapa	sep_2014	dry	Yes	No	private_facilities	>7days	fever_othersymp	Negative		0	0						No	Yes	No	No	Yes	No	Yes	No	No	No
No	Male	31-35	single	no education&primary level	unemployed	Mtwapa	jan_2015	dry	No	No	government_facilities	<7days	fever_othersymp	Negative		0	0						No	No	No	Yes	No	No	Yes	No	No	No
Yes	Male	31-35	evermarried	no education&primary level	employed	Mtwapa	oct_2014	rainy	No	No	private_facilities	<7days	fever_othersymp	Negative	Positive	0	0						No	Yes	Yes	No	Yes	Yes	Yes	No	No	No
No	Female	25-30	evermarried	no education&primary level	unemployed	Mtwapa	oct_2014	rainy	No	No	private_facilities	>7days	fever	Negative		0	0						No	No	No	No	No	No	Yes	No	No	No
Yes	Male	18-24	evermarried	no education&primary level	employed	Mtwapa	jan_2015	dry	Yes	No	government_facilities	<7days	fever_othersymp	Negative	Positive	0	0						No	Yes	Yes	No	Yes	Yes	Yes	No	No	No
Yes	Female	18-24	single	secondary&higher educatio	employed	Mtwapa	oct_2014	rainy	No	No	private_facilities	<7days	fever_othersymp	Negative	Negative	0	0	Negative	Negative	Negative	Negative	Negative	No	No	No	No	Yes	Yes	Yes	No	No	No
Yes	Male	25-30	evermarried	secondary&higher educatio	employed	Mtwapa	oct_2014	rainy	No	No	private_facilities	<7days	fever_othersymp	Negative	Negative	0	0	Negative	Negative	Negative	Negative	Negative	No	Yes	No	No	Yes	Yes	Yes	No	No	No
Yes	Male	18-24	single	no education&primary level	unemployed	Mtwapa	oct_2014	rainy	Yes	No	private_facilities	<7days	fever_othersymp	Negative	Positive	0	0						No	Yes	No	No	Yes	Yes	Yes	No	No	No
No	Female	31-35	evermarried	secondary&higher educatio	employed	Mtwapa	jan_2015	dry	Yes	No	government_facilities	<7days	fever_othersymp	Negative		0	0						No	No	No	Yes	No	Yes	Yes	No	No	No
No	Female	25-30	evermarried	secondary&higher educatio	employed	Mtwapa	oct_2014	dry	No	No	private_facilities	>7days	fever_othersymp	Negative		0	0						No	No	No	No	Yes	No	No	No	No	No
Yes	Male	31-35	evermarried	secondary&higher educatio	employed	Mtwapa	oct_2014	rainy	No	No	private_facilities	<7days	fever_othersymp	Negative		0	0	Negative	Negative	Negative	Negative	Negative	No	No	No	Yes	Yes	Yes	No	No	No	Yes
Yes	Male	25-30	evermarried	secondary&higher educatio	employed	Mtwapa	sep_2014	dry	No	No	private_facilities	>7days	fever	Negative		0	0	Negative	Negative	Negative	Negative	Negative	No	No	No	No	No	No	Yes	No	No	No
No	Male	18-24	single	secondary&higher educatio	employed	Mtwapa	sep_2014	dry	No	No	private_facilities	<7days	fever_othersymp	Negative		0	0						Yes	Yes	Yes	No	No	Yes	Yes	No	Yes	No
Yes	Female	18-24	single	secondary&higher educatio	unemployed	Mtwapa	sep_2014	dry	No	No	government_facilities	<7days	fever_othersymp	Negative		0	0	Negative	Negative	Negative	Negative	Negative	No	Yes	No	No	Yes	Yes	Yes	No	No	No
Yes	Female	18-24	evermarried	secondary&higher educatio	unemployed	Mtwapa	sep_2014	dry	Yes	No	government_facilities	<7days	fever_othersymp	Negative		0	0	Negative	Negative	Negative	Negative	Negative	Yes	Yes	No	No	Yes	Yes	Yes	Yes	No	No
No	Female	25-30	evermarried	secondary&higher educatio	employed	Mtwapa	sep_2014	dry	Yes	No	government_facilities	<7days	fever_othersymp	Negative		0	0						No	Yes	Yes	Yes	No	Yes	Yes	No	No	No
No	Male	25-30	single	secondary&higher educatio	employed	Mtwapa	sep_2014	dry	No	No	government_facilities	>7days	fever_othersymp	Negative		0	0						No	No	No	No	Yes	Yes	Yes	No	No	No
Yes	Female	25-30	single	no education&primary level	unemployed	Mtwapa	sep_2014	dry	Yes	No	government_facilities	>7days	fever_othersymp	Negative		0	0	Negative	Negative	Negative	Negative	Negative	Yes	Yes	No	No	Yes	Yes	Yes	Yes	No	No
No	Male	18-24	single	secondary&higher educatio	unemployed	Mtwapa	sep_2014	dry	Yes	No	research_clinic	<7days	fever	Negative		0	0						No	No	No	No	No	No	Yes	No	No	No
No	Male	18-24	single	secondary&higher educatio	unemployed	Mtwapa	oct_2014	rainy	Yes	No	research_clinic	<7days	fever	Negative		0	0						No	No	No	No	No	No	Yes	No	No	No
No	Male	18-24	single	no education&primary level	employed	Mtwapa	oct_2014	rainy	No	No	research_clinic	<7days	fever_othersymp	Negative		0	0						No	No	No	No	Yes	No	Yes	No	No	No
No	Male	31-35	evermarried	no education&primary level	employed	Mtwapa	oct_2014	rainy	No	No	research_clinic	<7days	fever_othersymp	Negative		0	0						No	No	No	No	No	No	No	No	No	No
No	Male	18-24	single	secondary&higher educatio	employed	Mtwapa	oct_2014	rainy	Yes	Yes	research_clinic	>7days	fever	Negative		0	0						No	No	No	No	No	No	Yes	No	No	No
Yes	Female	18-24	single	no education&primary level	unemployed	Mtwapa	nov_2014	rainy	Yes	No	private_facilities	>7days	fever_othersymp	Negative		0	0						Yes	Yes	No	No	Yes	Yes	Yes	No	No	No
No	Female	18-24	evermarried	secondary&higher educatio	unemployed	Mtwapa	nov_2014	rainy	No	No	private_facilities	>7days	fever_othersymp	Negative		0	0						No	Yes	No	No	Yes	No	Yes	No	No	No
Yes	Male	31-35	single	secondary&higher educatio	employed	Mtwapa	oct_2014	rainy	Yes	No	private_facilities	<7days	fever_othersymp	Negative		0	0	Negative	Negative	Negative	Negative	Negative	No	Yes	No	No	Yes	Yes	Yes	No	No	No
Yes	Female	25-30	evermarried	secondary&higher educatio	employed	Mtwapa	nov_2014	rainy	Yes	No	private_facilities	<7days	fever_othersymp	Negative	Positive	0	0						Yes	Yes	No	No	Yes	Yes	Yes	No	No	No
Yes	Male	31-35	evermarried	no education&primary level	employed	Mtwapa	sep_2014	dry	Yes	No	private_facilities	<7days	fever_othersymp	Negative		0	0	Negative	Negative	Negative	Negative	Negative	No	No	No	No	Yes	Yes	Yes	No	No	No
No	Male	18-24	single	secondary&higher educatio	unemployed	Mtwapa	dec_2014	rainy	No	No	research_clinic	<7days	fever	Negative		0	0						No	No	No	No	No	No	Yes	No	No	No
No	Male	25-30	single	no education&primary level	employed	Mtwapa	nov_2014	rainy	Yes	No	research_clinic	>7days	fever	Negative		0	0						No	No	No	No	No	No	Yes	No	No	No
No	Male	31-35	single	no education&primary level	employed	Mtwapa	nov_2014	rainy	Yes	No	research_clinic	<7days	fever	Negative		0	0						No	No	No	No	No	No	Yes	No	No	No
No	Male	18-24	single	secondary&higher educatio	unemployed	Mtwapa	nov_2014	rainy	No	No	research_clinic	<7days	fever	Negative		0	0						No	No	No	No	No	No	Yes	No	No	No
No	Male	18-24	single	secondary&higher educatio	employed	Mtwapa	nov_2014	rainy	No	No	research_clinic	<7days	fever	Negative		0	0						No	No	No	No	No	No	Yes	No	No	No
No	Female	31-35	evermarried	no education&primary level	unemployed	Mtwapa	sep_2014	dry	No	No	government_facilities	<7days	fever_othersymp	Negative		0	0						No	Yes	Yes	Yes	Yes	Yes	Yes	No	No	No
No	Female	25-30	evermarried	secondary&higher educatio	employed	Mtwapa	sep_2014	dry	Yes	No	government_facilities	>7days	fever_othersymp	Negative		0	0						No	No	No	No	No	Yes	Yes	No	No	No
No	Male	25-30	single	secondary&higher educatio	employed	Mtwapa	sep_2014	dry	No	No	government_facilities	<7days	fever_othersymp	Negative		0	0						No	No	No	Yes	Yes	Yes	Yes	No	No	No
No	Female	18-24	evermarried	secondary&higher educatio	unemployed	Mtwapa	sep_2014	dry	No	No	government_facilities	<7days	fever_othersymp	Negative		0	0						No	No	No	No	Yes	Yes	Yes	No	No	No
No	Female	18-24	single	no education&primary level	unemployed	Mtwapa	sep_2014	dry	Yes	No	government_facilities	<7days	fever_othersymp	Negative	Positive	0	0						No	No	No	No	Yes	Yes	Yes	No	No	No
Yes	Female	18-24	single	secondary&higher educatio	unemployed	Mtwapa	oct_2014	dry	No	No	government_facilities	<7days	fever_othersymp	Negative		0	0	Negative	Negative	Negative	Negative	Negative	No	Yes	Yes	Yes	Yes	Yes	Yes	No	No	No
Yes	Female	25-30	single	no education&primary level	unemployed	Mtwapa	oct_2014	dry	No	No	government_facilities	<7days	fever_othersymp	Negative		0	0	Negative	Negative	Negative	Negative	Negative	Yes	Yes	No	No	Yes	Yes	Yes	Yes	No	No
Yes	Female	25-30	evermarried	no education&primary level	employed	Mtwapa	oct_2014	rainy	No	No	government_facilities	<7days	fever_othersymp	Positive			0	Negative	Negative	Negative	Negative	Negative	No	No	Yes	No	Yes	Yes	Yes	No	No	No
No	Male	18-24	single	secondary&higher educatio	employed	Mtwapa	oct_2014	rainy	No	No	government_facilities	<7days	fever_othersymp	Negative		0	0						No	No	Yes	Yes	Yes	Yes	No	No	No	No
Yes	Female	18-24	single	secondary&higher educatio	employed	Mtwapa	oct_2014	rainy	Yes	No	government_facilities	<7days	fever_othersymp	Negative		0	0	Negative	Negative	Negative	Negative	Negative	Yes	No	No	No	Yes	No	Yes	No	No	No
Yes	Male	25-30	evermarried	secondary&higher educatio	employed	Mtwapa	sep_2014	dry	No	No	government_facilities	<7days	fever_othersymp	Negative		0	0	Negative	Negative	Negative	Negative	Negative	Yes	Yes	No	No	Yes	Yes	Yes	No	No	No
Yes	Female	25-30	evermarried	secondary&higher educatio	employed	Mtwapa	sep_2014	dry	No	No	government_facilities	<7days	fever_othersymp	Negative		0	0	Negative	Negative	Negative	Negative	Negative	No	No	No	No	Yes	Yes	Yes	No	No	No
No	Male	18-24	single	no education&primary level	employed	Mtwapa	sep_2014	dry	Yes	No	government_facilities	>7days	fever_othersymp	Negative		0	0						No	No	No	No	Yes	No	Yes	No	No	No
Yes	Female	25-30	evermarried	no education&primary level	unemployed	Mtwapa	sep_2014	dry	No	No	government_facilities	<7days	fever_othersymp	Negative	Positive	0	0						No	Yes	No	No	Yes	Yes	Yes	No	No	No
Yes	Female	25-30	evermarried	no education&primary level	employed	Mtwapa	oct_2014	rainy	Yes	No	government_facilities	>7days	fever_othersymp	Negative		0	0	Negative	Negative	Negative	Negative	Negative	Yes	Yes	Yes	No	Yes	Yes	No	Yes	No	No
No	Female	18-24	single	no education&primary level	employed	Mtwapa	oct_2014	rainy	Yes	No	research_clinic	>7days	fever_othersymp	Negative		0	0						No	Yes	No	Yes	Yes	Yes	Yes	No	No	No
No	Male	18-24	single	no education&primary level	unemployed	Mtwapa	oct_2014	rainy	No	No	research_clinic	<7days	fever_othersymp	Negative		0	0						No	Yes	No	No	Yes	Yes	Yes	No	No	No
No	Female	31-35	evermarried	secondary&higher educatio	employed	Mtwapa	oct_2014	rainy	No	No	government_facilities	<7days	fever_othersymp	Negative		0	0						No	Yes	No	Yes	Yes	No	Yes	No	No	No
No	Male	18-24	evermarried	no education&primary level	employed	Mtwapa	oct_2014	rainy	No	No	government_facilities	<7days	fever	Negative		0	0						No	No	No	No	No	No	Yes	No	No	No
Yes	Female	25-30	single	no education&primary level	unemployed	Mtwapa	oct_2014	rainy	No	No	government_facilities	>7days	fever_othersymp	Negative		0	0	Negative	Negative	Negative	Negative	Negative	No	No	No	No	Yes	Yes	Yes	No	No	No
No	Male	25-30	evermarried	no education&primary level	employed	Mtwapa	oct_2014	rainy	No	No	government_facilities	<7days	fever	Negative		0	0						No	No	No	No	No	No	Yes	No	No	No
No	Female	25-30	single	secondary&higher educatio	unemployed	Mtwapa	oct_2014	rainy	No	No	government_facilities	>7days	fever_othersymp	Negative		0	0						No	No	No	No	Yes	No	Yes	No	No	No
No	Female	18-24	single	secondary&higher educatio	unemployed	Mtwapa	oct_2014	rainy	Yes	No	government_facilities	>7days	fever	Negative		0	0						No	No	No	No	No	No	Yes	No	No	No
Yes	Female	25-30	evermarried	no education&primary level	unemployed	Mtwapa	oct_2014	rainy	Yes	No	government_facilities	<7days	fever_othersymp	Negative		0	0	Negative	Negative	Negative	Negative	Negative	No	Yes	No	Yes	No	Yes	Yes	No	No	No
No	Male	25-30	single	no education&primary level	unemployed	Mtwapa	sep_2014	dry	No	No	government_facilities	<7days	fever	Negative		0	0						No	No	No	No	No	No	Yes	No	No	No
No	Female	18-24	single	no education&primary level	unemployed	Mtwapa	sep_2014	dry	No	No	government_facilities	<7days	fever_othersymp	Negative		0	0						No	No	No	No	No	Yes	Yes	No	No	No
No	Female	25-30	evermarried	secondary&higher educatio	employed	Mtwapa	oct_2014	rainy	No	No	private_facilities	>7days	fever_othersymp	Negative		0	0						No	No	No	No	Yes	Yes	Yes	No	No	No
Yes	Female	18-24	evermarried	no education&primary level	employed	Mtwapa	nov_2014	rainy	No	No	private_facilities	<7days	fever_othersymp	Negative		0	0	Negative	Negative	Negative	Negative	Negative	Yes	Yes	No	No	Yes	Yes	Yes	No	No	No
No	Female	25-30	single	secondary&higher educatio	unemployed	Mtwapa	nov_2014	rainy	Yes	No	private_facilities	<7days	fever_othersymp	Positive			0						Yes	Yes	Yes	No	Yes	Yes	Yes	No	No	No
Yes	Male	18-24	single	secondary&higher educatio	employed	Mtwapa	nov_2014	rainy	Yes	No	private_facilities	>7days	fever_othersymp	Negative	Negative	0	0	Negative	Negative	Negative	Negative	Negative	No	Yes	No	No	Yes	Yes	Yes	No	No	No
Yes	Female	18-24	single	secondary&higher educatio	employed	Mtwapa	nov_2014	rainy	No	No	private_facilities	<7days	fever_othersymp	Negative	Negative	0	0	Negative	Negative	Negative	Negative	Negative	No	Yes	Yes	No	Yes	Yes	Yes	No	No	No
Yes	Female	25-30	evermarried	no education&primary level	unemployed	Mtwapa	oct_2014	rainy	No	No	government_facilities	<7days	fever	Negative	Positive	0	0						No	No	No	No	No	No	Yes	No	No	No
Yes	Female	18-24	single	no education&primary level	unemployed	Mtwapa	oct_2014	rainy	No	No	government_facilities	<7days	fever_othersymp	Negative	Positive	0	0						No	Yes	No	No	Yes	Yes	Yes	No	No	No
Yes	Male	18-24	single	secondary&higher educatio	unemployed	Mtwapa	oct_2014	rainy	No	No	government_facilities	<7days	fever	Negative		0	0	Negative	Negative	Negative	Negative	Negative	No	No	No	No	No	No	Yes	No	No	No
Yes	Female	18-24	evermarried	no education&primary level	unemployed	Mtwapa	oct_2014	rainy	No	No	government_facilities	<7days	fever_othersymp	Negative		0	0	Negative	Negative	Negative	Negative	Negative	No	No	No	No	Yes	Yes	Yes	No	No	No
No	Female	18-24	single	no education&primary level	employed	Mtwapa	oct_2014	rainy	No	No	government_facilities	<7days	fever_othersymp	Negative		0	0						No	Yes	Yes	Yes	No	No	Yes	No	No	No
Yes	Female	25-30	single	no education&primary level	employed	Mtwapa	oct_2014	rainy	No	No	government_facilities	<7days	fever_othersymp	Negative		0	0						No	Yes	No	No	Yes	Yes	Yes	No	No	No
Yes	Female	18-24	single	secondary&higher educatio	employed	Mtwapa	oct_2014	rainy	Yes	No	government_facilities	<7days	fever_othersymp	Negative		0	0	Negative	Negative	Negative	Negative	Negative	Yes	Yes	No	No	Yes	Yes	Yes	No	No	No
Yes	Female	18-24	single	secondary&higher educatio	employed	kilifi	sep_2014	dry	No	No	government_facilities	<7days	fever_othersymp	Negative		0	0	Negative	Negative	Negative	Negative	Negative	No	Yes	No	No	Yes	Yes	Yes	No	No	No
Yes	Female	31-35	evermarried	no education&primary level	unemployed	kilifi	sep_2014	dry	No	No	government_facilities	<7days	fever_othersymp	Negative		0	0	Negative	Negative	Negative	Negative	Negative	Yes	No	No	No	No	Yes	Yes	No	No	No
Yes	Female	18-24	evermarried	no education&primary level	employed	kilifi	sep_2014	dry	Yes	No	government_facilities	<7days	fever_othersymp	Negative		0	0	Negative	Negative	Negative	Negative	Negative	No	No	No	No	No	No	Yes	Yes	No	No
Yes	Female	25-30	evermarried	secondary&higher educatio	unemployed	kilifi	sep_2014	dry	Yes	No	government_facilities	<7days	fever_othersymp	Negative		0	0	Negative	Negative	Negative	Negative	Negative	No	No	No	No	Yes	Yes	Yes	No	No	No
Yes	Female	18-24	single	secondary&higher educatio	unemployed	kilifi	sep_2014	dry	Yes	No	government_facilities	<7days	fever_othersymp	Negative		0	0						Yes	Yes	No	No	Yes	Yes	Yes	Yes	No	No
Yes	Female	18-24	evermarried	no education&primary level	unemployed	kilifi	sep_2014	dry	Yes	No	government_facilities	<7days	fever_othersymp	Negative		0	0	Negative	Negative	Negative	Negative	Negative	Yes	No	No	No	Yes	Yes	Yes	No	No	No
Yes	Female	18-24	single	no education&primary level	employed	kilifi	sep_2014	dry	Yes	No	government_facilities	>7days	fever_othersymp	Negative		0	0	Negative	Negative	Negative	Negative	Negative	No	Yes	No	No	No	Yes	Yes	Yes	No	No
Yes	Female	18-24	evermarried	no education&primary level	unemployed	kilifi	sep_2014	dry	No	No	government_facilities	>7days	fever	Negative		0	0	Negative	Negative	Negative	Negative	Negative	No	No	No	No	No	No	Yes	No	No	No
Yes	Male	18-24	single	no education&primary level	unemployed	kilifi	sep_2014	dry	No	No	government_facilities	<7days	fever_othersymp	Negative		0	0	Negative	Negative	Negative	Negative	Negative	Yes	No	No	No	No	No	Yes	No	Yes	No
Yes	Female	18-24	evermarried	no education&primary level	employed	kilifi	sep_2014	dry	Yes	No	government_facilities	<7days	fever_othersymp	Negative		0	0	Negative	Negative	Negative	Negative	Negative	Yes	No	No	No	Yes	Yes	Yes	Yes	No	No
Yes	Female	18-24	evermarried	no education&primary level	employed	kilifi	sep_2014	dry	No	No	government_facilities	<7days	fever_othersymp	Negative		0	0	Negative	Negative	Negative	Negative	Negative	No	No	No	No	Yes	Yes	Yes	No	No	No
Yes	Female	25-30	evermarried	no education&primary level	unemployed	kilifi	sep_2014	dry	No	No	government_facilities	<7days	fever_othersymp	Negative		0	0	Negative	Negative	Negative	Negative	Negative	Yes	No	Yes	No	Yes	Yes	Yes	No	No	No
Yes	Female	25-30	single	no education&primary level	employed	kilifi	sep_2014	dry	No	No	government_facilities	<7days	fever_othersymp	Negative		0	0						Yes	No	No	No	Yes	No	Yes	Yes	No	No
No	Male	31-35	evermarried	no education&primary level	employed	kilifi	oct_2014	rainy	No	No	government_facilities	>7days	fever	Negative		0	0						No	No	No	No	No	No	Yes	No	No	No
No	Female	18-24	evermarried	no education&primary level	unemployed	kilifi	sep_2014	dry	No	No	government_facilities	<7days	fever_othersymp	Negative		0	0						No	No	No	No	Yes	Yes	Yes	No	No	No
No	Male	25-30	evermarried	secondary&higher educatio	employed	kilifi	sep_2014	dry	No	No	government_facilities	<7days	fever	Negative		0	0						No	No	No	No	No	No	Yes	No	No	No
Yes	Female	18-24	single	secondary&higher educatio	unemployed	kilifi	sep_2014	dry	No	No	government_facilities	<7days	fever	Negative		0	0	Negative	Negative	Negative	Negative	Negative	No	No	No	No	No	No	Yes	No	No	No
Yes	Male	18-24	single	secondary&higher educatio	unemployed	kilifi	sep_2014	dry	No	No	government_facilities	<7days	fever_othersymp	Negative		0	0	Negative	Negative	Negative	Negative	Negative	No	Yes	No	No	No	Yes	Yes	No	No	No
Yes	Male	18-24	single	secondary&higher educatio	unemployed	kilifi	oct_2014	dry	No	No	government_facilities	<7days	fever_othersymp	Negative		0	0	Negative	Negative	Negative	Negative	Negative	Yes	No	No	No	Yes	Yes	Yes	No	No	No
Yes	Female	18-24	single	secondary&higher educatio	unemployed	kilifi	oct_2014	dry	Yes	No	government_facilities	<7days	fever_othersymp	Negative		0	0	Negative	Negative	Negative	Negative	Negative	No	No	No	No	Yes	Yes	Yes	No	No	No
Yes	Female	25-30	evermarried	secondary&higher educatio	employed	kilifi	sep_2014	dry	No	No	government_facilities	<7days	fever_othersymp	Negative		0	0	Negative	Negative	Negative	Negative	Negative	No	No	No	No	No	Yes	Yes	No	No	No
Yes	Female	25-30	evermarried	no education&primary level	employed	Mtwapa	oct_2014	rainy	No	No	government_facilities	<7days	fever_othersymp	Negative		0	0	Negative	Negative	Negative	Negative	Negative	No	No	No	No	Yes	Yes	Yes	No	No	No
No	Female	18-24	evermarried	no education&primary level	unemployed	Mtwapa	oct_2014	rainy	No	No	government_facilities	<7days	fever_othersymp	Positive			0						No	No	No	No	Yes	No	Yes	No	No	No
Yes	Female	18-24	single	no education&primary level	unemployed	Mtwapa	oct_2014	rainy	No	No	government_facilities	<7days	fever_othersymp	Negative		0	0	Negative	Negative	Negative	Negative	Negative	No	Yes	No	No	Yes	Yes	Yes	No	No	No
Yes	Female	25-30	single	no education&primary level	employed	Mtwapa	oct_2014	rainy	Yes	No	private_facilities	<7days	fever_othersymp	Negative		0	0						No	Yes	No	No	Yes	Yes	Yes	No	No	No
No	Male	25-30	evermarried	secondary&higher educatio	employed	Mtwapa	oct_2014	rainy	No	No	private_facilities	<7days	fever_othersymp	Negative		0	0						No	Yes	Yes	Yes	Yes	Yes	Yes	No	No	No
No	Male	18-24	evermarried	secondary&higher educatio	employed	Mtwapa	oct_2014	rainy	No	No	private_facilities	<7days	fever_othersymp	Negative		0	0						No	Yes	No	Yes	Yes	Yes	Yes	No	No	No
No	Male	25-30	single	secondary&higher educatio	employed	Mtwapa	oct_2014	rainy	No	No	private_facilities	>7days	fever	Negative		0	0						No	No	No	No	No	No	Yes	No	No	No
No	Female	25-30	single	secondary&higher educatio	employed	Mtwapa	oct_2014	rainy	Yes	No	private_facilities	>7days	fever_othersymp	Negative		0	0						No	Yes	Yes	No	No	Yes	Yes	No	No	No
No	Male	18-24	single	no education&primary level	unemployed	Mtwapa	oct_2014	rainy	No	No	research_clinic	<7days	fever	Negative		0	0						No	No	No	No	No	No	Yes	No	No	No
No	Male	18-24	single	no education&primary level	unemployed	Mtwapa	oct_2014	rainy	No	No	research_clinic	<7days	fever	Negative		0	0						No	No	No	No	No	No	Yes	No	No	No
No	Male	31-35	single	secondary&higher educatio	employed	Mtwapa	oct_2014	rainy	Yes	No	research_clinic	>7days	fever	Negative		0	0						No	No	No	No	No	No	Yes	No	No	No
No	Female	25-30	single	secondary&higher educatio	unemployed	Mtwapa	oct_2014	rainy	No	No	private_facilities	>7days	fever_othersymp	Positive			0						No	Yes	Yes	No	Yes	Yes	Yes	Yes	Yes	No
Yes	Male	18-24	single	secondary&higher educatio	unemployed	Mtwapa	oct_2014	rainy	No	No	government_facilities	<7days	fever_othersymp	Negative		0	0	Negative	Negative	Negative	Negative	Negative	No	Yes	No	No	Yes	Yes	Yes	No	No	No
No	Female	31-35	evermarried	secondary&higher educatio	unemployed	Mtwapa	oct_2014	rainy	No	No	government_facilities	<7days	fever_othersymp	Negative		0	0						No	Yes	No	Yes	Yes	Yes	Yes	No	No	No
Yes	Female	31-35	evermarried	secondary&higher educatio	unemployed	Mtwapa	oct_2014	rainy	No	No	government_facilities	<7days	fever	Negative		0	0	Negative	Negative	Negative	Negative	Negative	No	No	No	No	No	No	Yes	No	No	No
Yes	Male	18-24	single	secondary&higher educatio	unemployed	Mtwapa	oct_2014	rainy	Yes	No	government_facilities	>7days	fever_othersymp	Negative		0	0	Negative	Negative	Negative	Negative	Negative	Yes	Yes	No	No	Yes	Yes	Yes	No	No	No
Yes	Male	18-24	single	secondary&higher educatio	employed	Mtwapa	oct_2014	rainy	Yes	No	government_facilities	<7days	fever_othersymp	Negative	Positive	0	0						No	Yes	Yes	No	Yes	Yes	Yes	No	No	Yes
Yes	Female	25-30	evermarried	no education&primary level	employed	Mtwapa	oct_2014	rainy	Yes	No	government_facilities	<7days	fever_othersymp	Negative		0	0	Negative	Negative	Negative	Negative	Negative	Yes	No	Yes	No	No	No	Yes	No	No	No
No	Male	18-24	single	secondary&higher educatio	employed	Mtwapa	oct_2014	rainy	Yes	No	government_facilities	<7days	fever_othersymp	Negative		0	0						No	Yes	No	Yes	No	No	Yes	No	No	No
No	Female	18-24	evermarried	secondary&higher educatio	unemployed	Mtwapa	oct_2014	rainy	No	No	government_facilities	>7days	fever_othersymp	Negative		0	0						No	No	Yes	Yes	No	No	Yes	No	No	No
No	Female	18-24	single	secondary&higher educatio	unemployed	Mtwapa	oct_2014	rainy	No	No	government_facilities	<7days	fever_othersymp	Negative		0	0						No	Yes	Yes	No	Yes	Yes	Yes	No	No	No
No	Female	18-24	single	no education&primary level	employed	Mtwapa	oct_2014	rainy	No	No	government_facilities	<7days	fever_othersymp	Negative		0	0						No	No	No	Yes	Yes	No	Yes	No	No	No
Yes	Female	25-30	single	secondary&higher educatio	employed	kilifi	oct_2014	rainy	No	No	government_facilities	<7days	fever_othersymp	Negative		0	0	Negative	Negative	Negative	Negative	Negative	No	Yes	Yes	No	No	Yes	Yes	Yes	No	No
Yes	Male	18-24	single	no education&primary level	unemployed	kilifi	oct_2014	rainy	Yes	No	government_facilities	<7days	fever_othersymp	Negative		0	0	Negative	Negative	Negative	Negative	Negative	No	Yes	No	No	Yes	Yes	Yes	No	No	No
No	Male	31-35	evermarried	no education&primary level	employed	kilifi	oct_2014	rainy	No	No	government_facilities	<7days	fever	Negative		0	0						No	No	No	No	No	No	Yes	No	No	No
Yes	Female	18-24	single	no education&primary level	unemployed	kilifi	oct_2014	rainy	No	No	government_facilities	<7days	fever_othersymp	Negative		0	0	Negative	Negative	Negative	Negative	Negative	No	No	Yes	No	Yes	Yes	Yes	No	No	No
Yes	Female	25-30	evermarried	no education&primary level	unemployed	kilifi	oct_2014	rainy	No	No	government_facilities	<7days	fever_othersymp	Negative		0	0	Negative	Negative	Negative	Negative	Negative	No	Yes	No	No	No	Yes	Yes	No	No	No
Yes	Female	18-24	evermarried	no education&primary level	employed	kilifi	oct_2014	rainy	No	No	government_facilities	<7days	fever	Negative		0	0	Negative	Negative	Negative	Negative	Negative	No	No	No	No	No	No	Yes	No	No	No
No	Male	18-24	single	secondary&higher educatio	unemployed	kilifi	oct_2014	dry	Yes	No	government_facilities	<7days	fever_othersymp	Negative		0	0						Yes	No	No	Yes	Yes	Yes	Yes	No	No	No
Yes	Male	18-24	single	no education&primary level	unemployed	kilifi	oct_2014	dry	No	No	government_facilities	<7days	fever	Negative		0	0	Negative	Negative	Negative	Negative	Negative	No	No	No	No	No	No	Yes	No	No	No
Yes	Female	18-24	single	secondary&higher educatio	unemployed	kilifi	oct_2014	dry	Yes	No	government_facilities	<7days	fever_othersymp	Negative	Positive	0	0						No	No	No	No	Yes	Yes	Yes	No	No	No
Yes	Female	31-35	evermarried	secondary&higher educatio	unemployed	kilifi	oct_2014	rainy	Yes	No	government_facilities	<7days	fever_othersymp	Negative	Positive	0	0						No	Yes	Yes	No	Yes	Yes	No	No	No	No
Yes	Female	25-30	evermarried	no education&primary level	unemployed	kilifi	oct_2014	rainy	Yes	No	government_facilities	>7days	fever_othersymp	Negative		0	0	Negative	Negative	Negative	Negative	Negative	No	No	No	No	No	Yes	Yes	No	No	No
No	Female	31-35	evermarried	no education&primary level	employed	kilifi	oct_2014	rainy	No	No	government_facilities	<7days	fever_othersymp	Negative		0	0						No	No	No	No	Yes	No	Yes	No	No	No
No	Male	18-24	single	secondary&higher educatio	unemployed	kilifi	oct_2014	rainy	Yes	No	government_facilities	>7days	fever_othersymp	Negative		0	0						No	No	No	No	Yes	Yes	Yes	No	No	No
No	Male	18-24	evermarried	no education&primary level	employed	kilifi	oct_2014	rainy	Yes	No	government_facilities	>7days	fever	Negative		0	0						No	No	No	No	No	No	Yes	No	No	No
Yes	Female	18-24	single	no education&primary level	unemployed	kilifi	oct_2014	rainy	No	No	government_facilities	<7days	fever_othersymp	Negative		0	0	Negative	Negative	Negative	Negative	Negative	No	No	No	No	Yes	Yes	Yes	No	No	No
No	Male	31-35	evermarried	no education&primary level	employed	kilifi	oct_2014	rainy	No	No	government_facilities	<7days	fever	Negative		0	0						No	No	No	No	No	No	Yes	No	No	No
No	Male	31-35	evermarried	no education&primary level	employed	kilifi	oct_2014	rainy	Yes	No	government_facilities	<7days	fever_othersymp	Positive			0						Yes	Yes	Yes	Yes	Yes	No	Yes	No	No	No
Yes	Female	25-30	single	secondary&higher educatio	unemployed	kilifi	oct_2014	rainy	Yes	No	government_facilities	<7days	fever_othersymp	Negative		0	0	Negative	Negative	Negative	Negative	Negative	Yes	No	No	No	Yes	Yes	Yes	No	No	No
No	Female	18-24	evermarried	no education&primary level	unemployed	Mtwapa	oct_2014	rainy	No	No	government_facilities	>7days	fever_othersymp	Negative		0	0						No	Yes	No	No	Yes	Yes	No	No	No	No
No	Male	25-30	evermarried	no education&primary level	employed	Mtwapa	oct_2014	rainy	Yes	No	government_facilities	>7days	fever_othersymp	Negative		0	0						No	Yes	No	No	No	No	Yes	No	No	No
Yes	Female	18-24	single	secondary&higher educatio	employed	Mtwapa	oct_2014	rainy	No	No	government_facilities	<7days	fever_othersymp	Negative		0	0	Negative	Negative	Negative	Negative	Negative	Yes	Yes	No	Yes	Yes	Yes	Yes	No	No	No
No	Female	18-24	single	secondary&higher educatio	unemployed	Mtwapa	oct_2014	rainy	No	No	government_facilities	<7days	fever_othersymp	Negative		0	0						No	Yes	Yes	Yes	Yes	Yes	Yes	No	No	No
Yes	Female	31-35	evermarried	no education&primary level	unemployed	Mtwapa	oct_2014	rainy	Yes	No	government_facilities	<7days	fever_othersymp	Negative	Positive	0	0						Yes	Yes	Yes	No	Yes	Yes	Yes	No	No	No
No	Male	31-35	evermarried	no education&primary level	employed	Mtwapa	oct_2014	rainy	Yes	No	government_facilities	>7days	fever_othersymp	Negative		0	0						No	No	No	No	Yes	Yes	No	No	No	No
No	Male	18-24	single	no education&primary level	unemployed	Mtwapa	oct_2014	rainy	No	No	government_facilities	<7days	fever_othersymp	Negative		0	0						No	No	No	No	Yes	Yes	No	No	No	No
Yes	Male	18-24	single	no education&primary level	employed	Mtwapa	oct_2014	rainy	No	No	government_facilities	<7days	fever_othersymp	Negative		0	1	Negative	Positive	Negative	Negative	Negative	Yes	Yes	Yes	No	Yes	Yes	Yes	No	No	No
Yes	Female	18-24	single	secondary&higher educatio	unemployed	Mtwapa	oct_2014	rainy	No	No	government_facilities	<7days	fever_othersymp	Negative		0	0	Negative	Negative	Negative	Negative	Negative	No	No	Yes	No	Yes	Yes	Yes	No	No	Yes
Yes	Female	25-30	single	no education&primary level	unemployed	Mtwapa	oct_2014	rainy	No	No	government_facilities	<7days	fever_othersymp	Negative		0	0	Negative	Negative	Negative	Negative	Negative	No	No	No	No	Yes	Yes	Yes	No	No	No
Yes	Female	18-24	evermarried	secondary&higher educatio	employed	Mtwapa	oct_2014	rainy	No	No	private_facilities	<7days	fever_othersymp	Negative		0	0	Negative	Negative	Negative	Negative	Negative	Yes	Yes	No	No	Yes	Yes	Yes	No	No	No
Yes	Female	31-35	evermarried	no education&primary level	unemployed	Mtwapa	nov_2014	rainy	No	No	private_facilities	<7days	fever_othersymp	Negative		0	0	Negative	Negative	Negative	Negative	Negative	Yes	Yes	No	No	Yes	Yes	Yes	No	No	No
Yes	Female	31-35	evermarried	secondary&higher educatio	employed	Mtwapa	nov_2014	rainy	Yes	No	private_facilities	>7days	fever_othersymp	Positive			0						No	Yes	No	No	No	Yes	Yes	No	No	No
Yes	Female	18-24	single	secondary&higher educatio	unemployed	Mtwapa	nov_2014	rainy	No	No	private_facilities	<7days	fever_othersymp	Negative		0	0	Negative	Negative	Negative	Negative	Negative	Yes	Yes	No	No	Yes	Yes	Yes	No	No	No
No	Male	25-30	evermarried	secondary&higher educatio	employed	Mtwapa	nov_2014	rainy	No	No	private_facilities	<7days	fever_othersymp	Negative		0	0						No	Yes	No	No	Yes	Yes	Yes	No	No	No
Yes	Female	18-24	single	secondary&higher educatio	unemployed	Mtwapa	oct_2014	rainy	No	No	government_facilities	<7days	fever_othersymp	Negative		0	0	Negative	Negative	Negative	Negative	Negative	No	Yes	No	No	Yes	Yes	Yes	No	No	No
Yes	Female	18-24	evermarried	no education&primary level	unemployed	Mtwapa	oct_2014	rainy	No	No	government_facilities	<7days	fever	Negative		0	0	Negative	Negative	Negative	Negative	Negative	No	No	No	No	No	No	Yes	No	No	No
Yes	Female	18-24	single	no education&primary level	unemployed	kilifi	oct_2014	rainy	Yes	No	government_facilities	<7days	fever_othersymp	Negative		0	0	Negative	Negative	Negative	Negative	Negative	Yes	No	No	No	Yes	Yes	Yes	No	No	No
Yes	Female	31-35	evermarried	no education&primary level	unemployed	kilifi	oct_2014	rainy	Yes	No	government_facilities	>7days	fever_othersymp	Positive			0	Negative	Negative	Negative	Negative	Negative	No	Yes	No	No	Yes	Yes	Yes	Yes	No	No
Yes	Male	25-30	evermarried	no education&primary level	employed	kilifi	oct_2014	rainy	No	No	government_facilities	<7days	fever_othersymp	Negative		0	0	Negative	Negative	Negative	Negative	Negative	No	No	No	No	No	Yes	No	Yes	No	No
Yes	Female	25-30	evermarried	no education&primary level	unemployed	kilifi	oct_2014	rainy	Yes	No	government_facilities	<7days	fever_othersymp	Negative		0	0	Negative	Negative	Negative	Negative	Negative	No	No	No	No	Yes	Yes	Yes	No	No	No
Yes	Female	25-30	evermarried	no education&primary level	unemployed	kilifi	oct_2014	rainy	Yes	No	government_facilities	<7days	fever_othersymp	Negative		0	0	Negative	Negative	Negative	Negative	Negative	No	Yes	Yes	No	Yes	No	Yes	No	No	No
Yes	Male	18-24	single	secondary&higher educatio	unemployed	kilifi	oct_2014	rainy	No	No	government_facilities	<7days	fever_othersymp	Negative		0	0	Negative	Negative	Negative	Negative	Negative	Yes	Yes	No	No	No	No	Yes	No	No	No
Yes	Female	25-30	evermarried	no education&primary level	unemployed	kilifi	oct_2014	rainy	Yes	No	government_facilities	<7days	fever_othersymp	Negative		0	0	Negative	Negative	Negative	Negative	Negative	No	Yes	No	Yes	Yes	Yes	Yes	No	No	No
Yes	Female	18-24	evermarried	no education&primary level	unemployed	kilifi	oct_2014	rainy	Yes	No	government_facilities	>7days	fever	Negative		0	0	Negative	Negative	Negative	Negative	Negative	No	No	No	No	No	No	Yes	No	No	No
Yes	Female	18-24	evermarried	no education&primary level	unemployed	kilifi	oct_2014	rainy	Yes	No	government_facilities	<7days	fever_othersymp	Negative		0	0	Negative	Negative	Negative	Negative	Negative	No	No	No	No	No	Yes	Yes	No	No	No
Yes	Female	18-24	evermarried	no education&primary level	unemployed	kilifi	oct_2014	rainy	No	No	government_facilities	>7days	fever_othersymp	Positive			0	Negative	Negative	Negative	Negative	Negative	No	No	No	No	No	Yes	Yes	No	No	No
Yes	Female	25-30	single	no education&primary level	unemployed	kilifi	oct_2014	rainy	No	No	government_facilities	<7days	fever_othersymp	Positive			0	Negative	Negative	Negative	Negative	Negative	Yes	Yes	No	No	Yes	Yes	Yes	No	No	No
No	Male	31-35	evermarried	no education&primary level	employed	kilifi	oct_2014	rainy	No	No	government_facilities	<7days	fever	Negative		0	0						No	No	No	No	No	No	Yes	No	No	No
Yes	Female	18-24	single	no education&primary level	unemployed	kilifi	oct_2014	rainy	Yes	No	government_facilities	<7days	fever_othersymp	Negative		0	0	Negative	Negative	Negative	Negative	Negative	Yes	No	No	No	Yes	Yes	Yes	Yes	No	No
Yes	Male	18-24	evermarried	secondary&higher educatio	employed	kilifi	oct_2014	rainy	No	No	government_facilities	>7days	fever_othersymp	Negative		0	0	Negative	Negative	Negative	Negative	Negative	No	Yes	No	No	Yes	No	No	No	No	Yes
Yes	Female	18-24	single	no education&primary level	employed	kilifi	oct_2014	rainy	Yes	No	government_facilities	<7days	fever_othersymp	Negative		0	0	Negative	Negative	Negative	Negative	Negative	Yes	No	No	No	Yes	Yes	Yes	No	No	No
Yes	Female	18-24	single	no education&primary level	employed	kilifi	oct_2014	rainy	Yes	No	government_facilities	<7days	fever	Negative		0	0	Negative	Negative	Negative	Negative	Negative	No	No	No	No	No	No	Yes	No	No	No
Yes	Male	25-30	evermarried	no education&primary level	employed	kilifi	oct_2014	rainy	Yes	No	government_facilities	<7days	fever_othersymp	Negative		1	0						Yes	Yes	Yes	No	Yes	Yes	Yes	Yes	No	No
Yes	Female	25-30	single	no education&primary level	unemployed	kilifi	oct_2014	rainy	Yes	No	government_facilities	<7days	fever_othersymp	Positive			0	Negative	Negative	Negative	Negative	Negative	No	No	No	No	Yes	Yes	Yes	No	No	Yes
Yes	Female	18-24	evermarried	no education&primary level	employed	kilifi	oct_2014	rainy	Yes	No	government_facilities	>7days	fever_othersymp	Positive			0	Negative	Negative	Negative	Negative	Negative	No	Yes	No	No	No	No	Yes	No	No	No
Yes	Female	25-30	single	no education&primary level	unemployed	kilifi	oct_2014	rainy	No	No	government_facilities	<7days	fever_othersymp	Negative		0	0	Negative	Negative	Negative	Negative	Negative	No	No	No	No	Yes	Yes	Yes	No	No	No
Yes	Female	18-24	single	no education&primary level	employed	kilifi	oct_2014	rainy	Yes	No	government_facilities	<7days	fever_othersymp	Negative		0	0	Negative	Negative	Negative	Negative	Negative	No	No	No	Yes	No	Yes	Yes	No	No	No
Yes	Female	31-35	evermarried	no education&primary level	unemployed	kilifi	oct_2014	rainy	No	No	government_facilities	>7days	fever_othersymp	Negative		0	0	Negative	Negative	Negative	Negative	Negative	No	No	No	No	No	Yes	Yes	No	No	No
Yes	Female	25-30	evermarried	no education&primary level	unemployed	kilifi	oct_2014	rainy	Yes	No	government_facilities	<7days	fever_othersymp	Positive			0	Negative	Negative	Negative	Negative	Negative	Yes	Yes	No	No	Yes	Yes	Yes	No	No	No
Yes	Male	18-24	evermarried	no education&primary level	employed	kilifi	oct_2014	rainy	No	No	government_facilities	>7days	fever_othersymp	Negative		0	0	Negative	Negative	Negative	Negative	Negative	No	Yes	No	No	Yes	No	Yes	No	No	No
Yes	Male	18-24	single	no education&primary level	unemployed	kilifi	oct_2014	rainy	No	No	government_facilities	>7days	fever_othersymp	Negative		0	0	Negative	Negative	Negative	Negative	Negative	No	Yes	No	No	No	Yes	Yes	No	No	No
Yes	Female	31-35	single	no education&primary level	employed	kilifi	oct_2014	rainy	No	No	government_facilities	<7days	fever_othersymp	Negative	Positive	0	0						No	Yes	Yes	No	Yes	Yes	Yes	No	No	No
Yes	Female	25-30	evermarried	no education&primary level	unemployed	kilifi	oct_2014	rainy	Yes	No	government_facilities	<7days	fever_othersymp	Negative		0	0	Negative	Negative	Negative	Negative	Negative	No	Yes	No	No	Yes	Yes	Yes	No	No	No
Yes	Female	25-30	evermarried	no education&primary level	unemployed	kilifi	oct_2014	rainy	No	No	government_facilities	<7days	fever_othersymp	Negative		0	0	Negative	Negative	Negative	Negative	Negative	Yes	No	No	No	Yes	Yes	Yes	No	No	No
Yes	Female	25-30	evermarried	no education&primary level	unemployed	kilifi	oct_2014	rainy	Yes	No	government_facilities	<7days	fever_othersymp	Negative		0	0	Negative	Negative	Negative	Negative	Negative	No	No	No	No	Yes	Yes	Yes	No	No	No
Yes	Female	18-24	evermarried	no education&primary level	unemployed	Mtwapa	oct_2014	rainy	No	No	government_facilities	<7days	fever_othersymp	Negative		0	0	Negative	Negative	Negative	Negative	Negative	Yes	No	No	No	Yes	Yes	Yes	Yes	No	No
Yes	Female	31-35	single	no education&primary level	unemployed	Mtwapa	oct_2014	rainy	No	No	government_facilities	<7days	fever_othersymp	Positive	Positive		0						No	Yes	No	No	Yes	Yes	Yes	No	No	No
Yes	Male	18-24	single	no education&primary level	employed	Mtwapa	oct_2014	rainy	No	No	government_facilities	>7days	fever_othersymp	Positive			0						No	No	No	No	Yes	Yes	Yes	No	No	No
Yes	Female	25-30	evermarried	no education&primary level	employed	Mtwapa	oct_2014	rainy	Yes	No	government_facilities	<7days	fever_othersymp	Negative		0	0	Negative	Negative	Negative	Negative	Negative	Yes	Yes	Yes	No	Yes	Yes	Yes	No	No	No
No	Female	18-24	evermarried	secondary&higher educatio	unemployed	Mtwapa	oct_2014	rainy	No	No	government_facilities	<7days	fever_othersymp	Negative		0	0						No	Yes	Yes	No	Yes	Yes	No	No	No	No
Yes	Male	18-24	single	no education&primary level	unemployed	Mtwapa	oct_2014	rainy	No	No	government_facilities	<7days	fever_othersymp	Negative		0	0	Negative	Negative	Negative	Negative	Negative	No	Yes	No	No	No	No	No	No	No	No
No	Female	25-30	evermarried	secondary&higher educatio	employed	Mtwapa	oct_2014	rainy	No	No	government_facilities	<7days	fever_othersymp	Negative		0	0						No	Yes	No	Yes	No	No	Yes	No	No	No
No	Female	31-35	evermarried	secondary&higher educatio	unemployed	Mtwapa	oct_2014	rainy	Yes	No	government_facilities	<7days	fever_othersymp	Negative		0	0						No	No	No	Yes	No	No	Yes	No	No	No
Yes	Male	18-24	single	secondary&higher educatio	unemployed	kilifi	nov_2014	rainy	Yes	No	government_facilities	<7days	fever_othersymp	Negative		0	0	Negative	Negative	Negative	Negative	Negative	No	No	No	No	Yes	Yes	Yes	No	No	No
Yes	Female	31-35	evermarried	secondary&higher educatio	unemployed	kilifi	nov_2014	rainy	Yes	No	government_facilities	<7days	fever_othersymp	Negative		0	0	Negative	Negative	Negative	Negative	Negative	No	No	No	No	Yes	Yes	Yes	No	No	No
Yes	Male	31-35	evermarried	no education&primary level	employed	kilifi	nov_2014	rainy	No	No	government_facilities	>7days	fever_othersymp	Positive			0	Negative	Negative	Negative	Negative	Negative	No	Yes	No	Yes	Yes	Yes	Yes	Yes	No	No
Yes	Female	18-24	evermarried	no education&primary level	unemployed	kilifi	nov_2014	rainy	Yes	No	government_facilities	<7days	fever_othersymp	Negative		0	0	Negative	Negative	Negative	Negative	Negative	No	Yes	No	No	Yes	Yes	Yes	No	No	No
Yes	Female	31-35	evermarried	no education&primary level	unemployed	kilifi	nov_2014	rainy	Yes	No	government_facilities	<7days	fever_othersymp	Negative		0	0						No	No	No	No	Yes	Yes	Yes	No	No	No
No	Female	18-24	evermarried	no education&primary level	unemployed	kilifi	nov_2014	rainy	Yes	No	government_facilities	>7days	fever_othersymp	Negative		0	0						No	No	No	No	Yes	No	Yes	No	No	No
Yes	Female	25-30	evermarried	no education&primary level	unemployed	kilifi	oct_2014	rainy	Yes	No	government_facilities	>7days	fever_othersymp	Negative		0	0	Negative	Negative	Negative	Negative	Negative	No	Yes	No	No	No	No	Yes	No	No	No
Yes	Female	25-30	evermarried	no education&primary level	employed	kilifi	oct_2014	rainy	Yes	No	government_facilities	<7days	fever_othersymp	Negative		0	0	Negative	Negative	Negative	Negative	Negative	No	No	No	No	Yes	Yes	Yes	No	No	No
Yes	Female	31-35	evermarried	no education&primary level	unemployed	kilifi	nov_2014	rainy	No	No	government_facilities	<7days	fever	Negative		0	0						No	No	No	No	No	No	Yes	No	No	No
Yes	Female	18-24	evermarried		unemployed	kilifi	nov_2014	rainy	Yes	No	government_facilities	<7days	fever_othersymp	Negative		0	0	Negative	Negative	Negative	Negative	Negative	Yes	No	No	No	Yes	Yes	Yes	No	No	No
Yes	Female	18-24	evermarried	no education&primary level	unemployed	kilifi	nov_2014	rainy	No	No	government_facilities	<7days	fever_othersymp	Negative		0	0	Negative	Negative	Negative	Negative	Negative	No	Yes	No	No	No	Yes	Yes	No	No	No
Yes	Female	25-30	single	no education&primary level	employed	kilifi	nov_2014	rainy	Yes	No	government_facilities	<7days	fever_othersymp	Negative		0	0	Negative	Negative	Negative	Negative	Negative	No	Yes	No	No	No	No	Yes	No	No	No
Yes	Female	31-35	evermarried	no education&primary level	unemployed	kilifi	oct_2014	rainy	Yes	No	government_facilities	>7days	fever_othersymp	Negative	Positive	0	0						No	No	No	No	Yes	Yes	Yes	No	No	No
Yes	Male	31-35	single	no education&primary level	employed	kilifi	oct_2014	rainy	Yes	No	government_facilities	<7days	fever_othersymp	Negative		0	0						No	Yes	No	No	Yes	Yes	Yes	No	No	No
Yes	Female	18-24	evermarried	secondary&higher educatio	unemployed	kilifi	nov_2014	rainy	Yes	No	government_facilities	<7days	fever_othersymp	Negative		0	0	Negative	Negative	Negative	Negative	Negative	Yes	Yes	No	No	No	Yes	No	Yes	No	No
Yes	Female	18-24	evermarried	no education&primary level	unemployed	kilifi	nov_2014	rainy	No	No	government_facilities	<7days	fever_othersymp	Negative		0	0	Negative	Negative	Negative	Negative	Negative	No	No	No	No	Yes	Yes	Yes	No	No	No
Yes	Female	31-35	evermarried	no education&primary level	unemployed	kilifi	oct_2014	rainy	Yes	No	government_facilities	<7days	fever_othersymp	Negative		0	0	Negative	Negative	Negative	Negative	Negative	No	No	No	No	Yes	Yes	Yes	No	No	No
Yes	Female	25-30	evermarried	no education&primary level	unemployed	kilifi	nov_2014	rainy	Yes	No	government_facilities	>7days	fever_othersymp	Negative		0	0	Negative	Negative	Negative	Negative	Negative	No	Yes	No	No	No	Yes	Yes	No	No	No
Yes	Female	25-30	evermarried	secondary&higher educatio	unemployed	kilifi	nov_2014	rainy	No	No	government_facilities	<7days	fever_othersymp	Negative		0	0	Negative	Negative	Negative	Negative	Negative	No	No	No	No	Yes	Yes	Yes	No	No	No
Yes	Male	18-24	single	no education&primary level	unemployed	Mtwapa	oct_2014	rainy	No	No	government_facilities	<7days	fever_othersymp	Negative	Positive	0	0						No	No	No	No	Yes	Yes	Yes	No	No	No
Yes	Female	25-30	evermarried	no education&primary level	employed	Mtwapa	oct_2014	rainy	Yes	No	government_facilities	>7days	fever_othersymp	Negative	Positive	0	0						No	Yes	No	No	Yes	Yes	Yes	No	No	No
Yes	Female	18-24	single	secondary&higher educatio	employed	Mtwapa	oct_2014	rainy	Yes	No	government_facilities	<7days	fever_othersymp	Negative		0	0	Negative	Negative	Negative	Negative	Negative	Yes	Yes	No	No	Yes	Yes	Yes	No	No	No
Yes	Female	25-30	evermarried	no education&primary level	unemployed	Mtwapa	oct_2014	rainy	No	No	government_facilities	<7days	fever_othersymp	Negative	Positive	0	0						No	No	No	No	No	Yes	Yes	No	No	No
Yes	Female	18-24	evermarried	secondary&higher educatio	employed	Mtwapa	oct_2014	rainy	No	No	government_facilities	<7days	fever	Negative		0	0	Negative	Negative	Negative	Negative	Negative	No	No	No	No	No	No	Yes	No	No	No
Yes	Male	31-35	evermarried	no education&primary level	unemployed	Mtwapa	oct_2014	rainy	Yes	No	government_facilities	<7days	fever	Negative		0	0	Negative	Negative	Negative	Negative	Negative	No	No	No	No	No	No	Yes	No	No	No
Yes	Female	18-24	evermarried	no education&primary level	employed	Mtwapa	oct_2014	rainy	No	No	government_facilities	<7days	fever	Negative		0	0	Negative	Negative	Negative	Negative	Negative	No	No	No	No	No	No	Yes	No	No	No
No	Male	25-30	evermarried	secondary&higher educatio	unemployed	Mtwapa	oct_2014	rainy	No	No	government_facilities	<7days	fever	Negative		0	0						No	No	No	No	No	No	Yes	No	No	No
Yes	Male	25-30	single	no education&primary level	employed	Mtwapa	oct_2014	rainy	Yes	No	government_facilities	>7days	fever_othersymp	Negative		0	0	Negative	Negative	Negative	Negative	Negative	Yes	Yes	No	No	Yes	Yes	Yes	No	No	No
Yes	Female	18-24	evermarried	no education&primary level	unemployed	Mtwapa	nov_2014	rainy	No	No	government_facilities	<7days	fever_othersymp	Negative		0	0	Negative	Negative	Negative	Negative	Negative	No	No	No	No	No	Yes	Yes	No	No	No
No	Male	18-24	single	no education&primary level	employed	Mtwapa	nov_2014	rainy	No	No	private_facilities	<7days	fever_othersymp	Negative		0	0						No	Yes	No	No	Yes	No	Yes	No	No	No
Yes	Female	18-24	single	secondary&higher educatio	employed	Mtwapa	nov_2014	rainy	Yes	No	private_facilities	<7days	fever_othersymp	Negative	Positive	0	0						No	No	No	No	Yes	No	No	No	No	No
Yes	Male	18-24	single	no education&primary level	employed	Mtwapa	nov_2014	rainy	No	No	private_facilities	<7days	fever_othersymp	Negative	Positive	0	0						No	Yes	No	No	Yes	Yes	Yes	No	No	No
Yes	Male	18-24	single	secondary&higher educatio	unemployed	Mtwapa	nov_2014	rainy	No	No	private_facilities	<7days	fever_othersymp	Negative		0	0	Negative	Negative	Negative	Negative	Negative	No	No	No	No	Yes	Yes	Yes	No	No	No
Yes	Male	31-35	single	secondary&higher educatio	employed	Mtwapa	nov_2014	rainy	No	No	private_facilities	<7days	fever_othersymp	Negative		0	0	Negative	Negative	Negative	Negative	Negative	No	Yes	No	No	Yes	Yes	Yes	No	No	No
Yes	Male	25-30	single	secondary&higher educatio	employed	Mtwapa	oct_2014	rainy	Yes	No	government_facilities	>7days	fever_othersymp	Negative		0	0	Negative	Negative	Negative	Negative	Negative	No	Yes	No	No	No	Yes	Yes	No	No	No
Yes	Male	18-24	single	no education&primary level	employed	Mtwapa	oct_2014	rainy	No	No	government_facilities	<7days	fever_othersymp	Negative	Positive	0	0						No	Yes	Yes	No	Yes	Yes	Yes	No	No	No
Yes	Male	25-30	evermarried	no education&primary level	employed	Mtwapa	oct_2014	rainy	Yes	No	government_facilities	<7days	fever_othersymp	Negative		0	0	Negative	Negative	Negative	Negative	Negative	No	Yes	No	No	No	Yes	Yes	No	No	No
Yes	Female	18-24	single	secondary&higher educatio	unemployed	Mtwapa	nov_2014	rainy	No	No	government_facilities	<7days	fever_othersymp	Negative		0	0	Negative	Negative	Negative	Negative	Negative	No	Yes	No	No	No	Yes	Yes	No	No	No
Yes	Female	31-35	single	no education&primary level	unemployed	Mtwapa	nov_2014	rainy	Yes	No	government_facilities	<7days	fever_othersymp	Negative		0	0	Negative	Negative	Negative	Negative	Negative	No	Yes	No	No	Yes	Yes	Yes	Yes	No	No
No	Female	18-24	single	no education&primary level	unemployed	Mtwapa	oct_2014	rainy	No	No	research_clinic	<7days	fever_othersymp	Negative		0	0						No	Yes	No	Yes	Yes	No	Yes	No	No	No
Yes	Female	18-24	evermarried	no education&primary level	unemployed	kilifi	oct_2014	rainy	Yes	No	government_facilities	<7days	fever_othersymp	Negative	Negative	0	0						No	Yes	Yes	No	Yes	Yes	Yes	No	No	No
No	Male	25-30	single	secondary&higher educatio	employed	Mtwapa	nov_2014	rainy	No	No	research_clinic	>7days	fever	Negative		0	0						No	No	No	No	No	No	Yes	No	No	No
No	Male	31-35	single	secondary&higher educatio	unemployed	Mtwapa	nov_2014	rainy	No	No	research_clinic	>7days	fever_othersymp	Negative		0	0						No	No	No	No	Yes	No	Yes	No	No	No
No	Male	18-24	single	secondary&higher educatio	employed	Mtwapa	dec_2014	rainy	Yes	No	research_clinic	<7days	fever	Negative		0	0						No	No	No	No	No	No	Yes	No	No	No
No	Male	18-24	single	secondary&higher educatio	employed	Mtwapa	oct_2014	rainy	No	No	research_clinic	<7days	fever	Negative		0	0						No	No	No	No	No	No	Yes	No	No	No
Yes	Female	18-24	evermarried	no education&primary level	unemployed	Mtwapa	nov_2014	rainy	No	No	government_facilities	<7days	fever_othersymp	Negative		0	0	Negative	Negative	Negative	Negative	Negative	No	No	No	No	Yes	Yes	Yes	No	No	No
Yes	Male	25-30	evermarried	no education&primary level	employed	Mtwapa	nov_2014	rainy	Yes	No	government_facilities	<7days	fever_othersymp	Negative		0	0	Negative	Negative	Negative	Negative	Negative	No	No	No	No	Yes	Yes	Yes	No	No	No
Yes	Female	18-24	single	no education&primary level	unemployed	Mtwapa	oct_2014	rainy	Yes	No	government_facilities	<7days	fever_othersymp	Negative		0	0	Negative	Negative	Negative	Negative	Negative	No	Yes	No	No	Yes	Yes	Yes	No	No	No
Yes	Female	18-24	evermarried	no education&primary level	employed	Mtwapa	nov_2014	rainy	Yes	No	government_facilities	<7days	fever_othersymp	Negative		0	0	Negative	Negative	Negative	Negative	Negative	No	Yes	No	No	Yes	Yes	Yes	No	No	No
No	Female	18-24	evermarried	secondary&higher educatio	unemployed	Mtwapa	oct_2014	rainy	No	No	government_facilities	>7days	fever_othersymp	Negative		0	0						No	No	No	Yes	No	No	Yes	No	No	No
No	Female	18-24	single	secondary&higher educatio	employed	Mtwapa	nov_2014	rainy	Yes	No	government_facilities	<7days	fever_othersymp	Negative		0	0						No	Yes	Yes	Yes	No	No	Yes	No	No	No
Yes	Male	18-24	evermarried	no education&primary level	employed	Mtwapa	nov_2014	rainy	No	No	government_facilities	<7days	fever_othersymp	Negative		1	0						No	Yes	No	No	Yes	Yes	Yes	No	No	No
No	Male	31-35	evermarried	no education&primary level	employed	Mtwapa	nov_2014	rainy	No	No	government_facilities	<7days	fever	Negative		0	0						No	No	No	No	No	No	Yes	No	No	No
No	Male	18-24	evermarried	secondary&higher educatio	employed	Mtwapa	nov_2014	rainy	No	No	government_facilities	<7days	fever	Negative		0	0						No	No	No	No	No	No	Yes	No	No	No
Yes	Female	31-35	evermarried	no education&primary level	employed	Mtwapa	nov_2014	rainy	Yes	No	government_facilities	<7days	fever_othersymp	Negative		0	0	Negative	Negative	Negative	Negative	Negative	Yes	Yes	Yes	No	Yes	Yes	Yes	No	No	No
Yes	Female	18-24	evermarried	no education&primary level	unemployed	Mtwapa	nov_2014	rainy	Yes	No	government_facilities	<7days	fever_othersymp	Negative		0	0	Negative	Negative	Negative	Negative	Negative	Yes	Yes	Yes	No	Yes	Yes	Yes	Yes	No	No
Yes	Female	18-24	single	no education&primary level	unemployed	Mtwapa	nov_2014	rainy	No	No	government_facilities	<7days	fever_othersymp	Negative		0	0	Negative	Negative	Negative	Negative	Negative	Yes	Yes	Yes	No	Yes	Yes	Yes	Yes	No	No
No	Female	25-30	evermarried	secondary&higher educatio	unemployed	Mtwapa	nov_2014	rainy	Yes	No	government_facilities	>7days	fever_othersymp	Negative		1	0						Yes	Yes	Yes	Yes	Yes	No	Yes	No	No	No
Yes	Male	25-30	evermarried	no education&primary level	employed	Mtwapa	nov_2014	rainy	Yes	No	government_facilities	<7days	fever_othersymp	Negative		0	0	Negative	Negative	Negative	Negative	Negative	Yes	Yes	Yes	No	Yes	Yes	Yes	No	No	No
No	Male	25-30	single	secondary&higher educatio	employed	Mtwapa	nov_2014	rainy	No	No	government_facilities	<7days	fever	Negative		0	0						No	No	No	No	No	No	Yes	No	No	No
No	Male	25-30	evermarried	secondary&higher educatio	employed	Mtwapa	nov_2014	rainy	No	No	government_facilities	<7days	fever_othersymp	Negative		0	0						No	No	No	No	No	Yes	Yes	No	No	No
Yes	Male	25-30	evermarried	no education&primary level	employed	Mtwapa	nov_2014	rainy	No	No	government_facilities	<7days	fever_othersymp	Negative		0	0	Negative	Negative	Negative	Negative	Negative	No	No	No	No	Yes	Yes	Yes	No	No	No
Yes	Male	25-30	single	no education&primary level	employed	Mtwapa	nov_2014	rainy	Yes	No	government_facilities	>7days	fever_othersymp	Negative		0	0	Negative	Negative	Negative	Negative	Negative	No	No	No	No	No	Yes	Yes	No	No	No
Yes	Female	18-24	evermarried	no education&primary level	unemployed	Mtwapa	nov_2014	rainy	No	No	government_facilities	<7days	fever_othersymp	Negative	Positive	0	0						No	Yes	Yes	No	Yes	Yes	Yes	No	No	No
Yes	Male	25-30	single	secondary&higher educatio	employed	Mtwapa	nov_2014	rainy	No	No	government_facilities	<7days	fever_othersymp	Negative		0	0	Negative	Negative	Negative	Negative	Negative	No	Yes	Yes	Yes	Yes	Yes	Yes	No	No	No
No	Female	31-35	evermarried	no education&primary level	employed	Mtwapa	nov_2014	rainy	No	No	government_facilities	<7days	fever_othersymp	Negative		0	0						No	No	No	Yes	No	No	Yes	No	No	No
Yes	Male	18-24	evermarried	no education&primary level	unemployed	Mtwapa	nov_2014	rainy	No	No	government_facilities	<7days	fever	Negative		0	0	Negative	Negative	Negative	Negative	Negative	No	No	No	No	No	No	Yes	No	No	No
Yes	Female	18-24	evermarried	secondary&higher educatio	employed	Mtwapa	nov_2014	rainy	No	No	government_facilities	<7days	fever_othersymp	Negative		0	0	Negative	Negative	Negative	Negative	Negative	Yes	Yes	Yes	No	Yes	Yes	Yes	No	No	No
No	Male	31-35	evermarried	no education&primary level	employed	Mtwapa	nov_2014	rainy	Yes	No	government_facilities	<7days	fever	Negative		0	0						No	No	No	No	No	No	Yes	No	No	No
Yes	Female	18-24	evermarried	secondary&higher educatio	unemployed	Mtwapa	nov_2014	rainy	No	No	government_facilities	<7days	fever_othersymp	Positive			0	Negative	Negative	Negative	Negative	Negative	No	No	No	No	Yes	No	Yes	No	No	No
Yes	Female	31-35	evermarried	no education&primary level	unemployed	Mtwapa	nov_2014	rainy	No	No	government_facilities	<7days	fever_othersymp	Negative	Positive	0	0						No	No	No	Yes	Yes	No	Yes	No	No	No
No	Female	18-24	evermarried	secondary&higher educatio	unemployed	Mtwapa	nov_2014	rainy	No	No	government_facilities	<7days	fever_othersymp	Negative		0	0						No	No	No	Yes	No	Yes	Yes	No	No	No
No	Male	25-30	evermarried	secondary&higher educatio	employed	Mtwapa	nov_2014	rainy	No	No	government_facilities	<7days	fever_othersymp	Negative		0	0						No	No	No	No	Yes	No	Yes	No	No	No
Yes	Male	25-30	single	secondary&higher educatio	employed	Mtwapa	nov_2014	rainy	Yes	No	government_facilities	>7days	fever_othersymp	Negative		0	0	Negative	Negative	Negative	Negative	Negative	No	No	No	No	No	No	Yes	Yes	No	No
Yes	Female	18-24	evermarried	secondary&higher educatio	unemployed	Mtwapa	nov_2014	rainy	Yes	No	government_facilities	<7days	fever_othersymp	Negative		0	0	Negative	Negative	Negative	Negative	Negative	No	No	No	No	Yes	Yes	Yes	No	No	No
Yes	Female	18-24	evermarried	no education&primary level	unemployed	Mtwapa	nov_2014	rainy	No	No	government_facilities	<7days	fever_othersymp	Negative		0	0	Negative	Negative	Negative	Negative	Negative	Yes	No	No	No	No	Yes	Yes	No	No	No
Yes	Male	31-35	single	no education&primary level	employed	Mtwapa	nov_2014	rainy	No	No	government_facilities	<7days	fever_othersymp	Negative		0	0	Negative	Negative	Negative	Negative	Negative	No	No	No	No	No	No	No	No	No	No
No	Male	18-24	single	no education&primary level	unemployed	Mtwapa	nov_2014	rainy	No	No	government_facilities	<7days	fever_othersymp	Negative		0	0						No	No	No	Yes	No	No	Yes	No	No	No
No	Female	25-30	evermarried	no education&primary level	employed	Mtwapa	nov_2014	rainy	No	No	government_facilities	<7days	fever_othersymp	Negative		0	0						No	No	No	Yes	No	Yes	Yes	No	No	No
Yes	Male	18-24	single	secondary&higher educatio	unemployed	Mtwapa	nov_2014	rainy	No	No	government_facilities	<7days	fever_othersymp	Negative		0	0	Negative	Negative	Negative	Negative	Negative	No	Yes	No	No	Yes	Yes	Yes	No	No	No
No	Male	18-24	single	secondary&higher educatio	unemployed	kilifi	nov_2014	rainy	No	No	government_facilities	>7days	fever	Negative		0	0						No	No	No	No	No	No	Yes	No	No	No
No	Female	18-24	evermarried	no education&primary level	unemployed	kilifi	nov_2014	rainy	Yes	No	government_facilities	<7days	fever_othersymp	Negative		0	0						No	Yes	No	Yes	Yes	Yes	Yes	No	No	No
Yes	Female	18-24	evermarried	no education&primary level	unemployed	kilifi	nov_2014	rainy	Yes	No	government_facilities	<7days	fever_othersymp	Negative		0	0	Negative	Negative	Negative	Negative	Negative	No	Yes	Yes	Yes	Yes	No	Yes	No	No	No
Yes	Female	31-35	evermarried	no education&primary level	unemployed	kilifi	nov_2014	rainy	No	No	government_facilities	<7days	fever_othersymp	Positive			0	Negative	Negative	Negative	Negative	Negative	No	Yes	No	No	No	Yes	Yes	No	No	No
Yes	Female	25-30	evermarried	no education&primary level	unemployed	kilifi	nov_2014	rainy	Yes	No	government_facilities	>7days	fever_othersymp	Negative		0	0	Negative	Negative	Negative	Negative	Negative	No	Yes	No	No	No	Yes	Yes	No	No	No
Yes	Female	18-24	evermarried	no education&primary level	unemployed	kilifi	nov_2014	rainy	No	No	government_facilities	<7days	fever_othersymp	Negative		0	0	Negative	Negative	Negative	Negative	Negative	No	No	No	No	No	Yes	Yes	No	No	No
No	Female	18-24	evermarried	no education&primary level	employed	Mtwapa	nov_2014	rainy	Yes	No	government_facilities	<7days	fever_othersymp	Negative		0	0						No	Yes	Yes	Yes	Yes	No	Yes	No	No	No
Yes	Male	25-30	evermarried	secondary&higher educatio	employed	Mtwapa	nov_2014	rainy	No	No	government_facilities	<7days	fever_othersymp	Negative		0	0	Negative	Negative	Negative	Negative	Negative	No	Yes	Yes	No	No	Yes	Yes	No	No	No
No	Male	18-24	single	no education&primary level	employed	Mtwapa	nov_2014	rainy	Yes	No	government_facilities	<7days	fever_othersymp	Negative		0	0						No	Yes	No	Yes	No	Yes	Yes	No	No	No
No	Female	18-24	single	secondary&higher educatio	unemployed	Mtwapa	nov_2014	rainy	No	No	government_facilities	<7days	fever_othersymp	Negative		0	0						No	Yes	Yes	Yes	No	Yes	Yes	No	No	No
No	Female	18-24	evermarried	no education&primary level	unemployed	Mtwapa	nov_2014	rainy	No	No	government_facilities	<7days	fever_othersymp	Negative		0	0						No	No	No	Yes	Yes	No	Yes	No	No	No
No	Male	18-24	single	secondary&higher educatio	employed	Mtwapa	nov_2014	rainy	No	No	government_facilities	<7days	fever	Negative		0	0						No	No	No	No	No	No	Yes	No	No	No
Yes	Female	18-24	evermarried	no education&primary level	unemployed	Mtwapa	nov_2014	rainy	No	No	government_facilities	<7days	fever_othersymp	Negative		0	0	Negative	Negative	Negative	Negative	Negative	Yes	Yes	No	No	No	No	Yes	Yes	No	No
Yes	Female	31-35	evermarried	no education&primary level	unemployed	Mtwapa	nov_2014	rainy	Yes	No	government_facilities	<7days	fever_othersymp	Negative		0	0	Negative	Negative	Negative	Negative	Negative	Yes	Yes	Yes	No	Yes	Yes	Yes	No	No	No
No	Female	18-24	evermarried	no education&primary level	unemployed	Mtwapa	nov_2014	rainy	No	No	government_facilities	<7days	fever_othersymp	Negative		0	0						No	Yes	Yes	Yes	Yes	Yes	Yes	No	No	No
Yes	Female	18-24	single	secondary&higher educatio	unemployed	Mtwapa	nov_2014	rainy	No	No	government_facilities	<7days	fever_othersymp	Negative		0	0	Negative	Negative	Negative	Negative	Negative	No	No	No	No	No	Yes	Yes	No	No	No
No	Male	18-24	single	secondary&higher educatio	employed	Mtwapa	nov_2014	rainy	Yes	No	government_facilities	<7days	fever	Negative		0	0						No	No	No	No	No	No	Yes	No	No	No
Yes	Male	25-30	evermarried	secondary&higher educatio	employed	Mtwapa	nov_2014	rainy	Yes	No	government_facilities	<7days	fever_othersymp	Negative		0	0	Negative	Negative	Negative	Negative	Negative	No	No	No	No	Yes	No	Yes	No	No	No
No	Male	18-24	single	secondary&higher educatio	unemployed	Mtwapa	nov_2014	rainy	No	No	government_facilities	<7days	fever	Negative		0	0						No	No	No	No	No	No	Yes	No	No	No
No	Male	18-24	single	secondary&higher educatio	employed	Mtwapa	nov_2014	rainy	No	No	government_facilities	<7days	fever_othersymp	Negative		0	0						No	No	No	Yes	No	No	Yes	No	No	No
Yes	Male	31-35	single	no education&primary level	employed	Mtwapa	nov_2014	rainy	No	No	government_facilities	<7days	fever_othersymp	Negative		0	0						No	Yes	No	Yes	Yes	Yes	Yes	No	No	No
Yes	Female	25-30	evermarried	no education&primary level	unemployed	kilifi	dec_2014	rainy	No	No	government_facilities	<7days	fever_othersymp	Negative	Positive	0	0						No	Yes	No	No	Yes	Yes	Yes	No	No	No
Yes	Male	18-24	single	secondary&higher educatio	unemployed	kilifi	dec_2014	rainy	Yes	No	government_facilities	>7days	fever_othersymp	Negative		0	0	Negative	Negative	Negative	Negative	Negative	No	No	No	No	Yes	Yes	Yes	Yes	No	No
Yes	Female	18-24	single	secondary&higher educatio	unemployed	kilifi	dec_2014	rainy	No	No	government_facilities	<7days	fever_othersymp	Negative	Positive	0	0						No	No	Yes	No	Yes	Yes	Yes	No	No	No
Yes	Female	25-30	evermarried	no education&primary level	unemployed	kilifi	dec_2014	rainy	Yes	No	government_facilities	>7days	fever_othersymp	Negative		0	0	Negative	Negative	Negative	Negative	Negative	No	Yes	Yes	Yes	Yes	Yes	Yes	Yes	No	No
Yes	Female	18-24	evermarried	no education&primary level	unemployed	Mtwapa	jan_2015	dry	No	No	government_facilities	<7days	fever_othersymp	Negative	Positive	0	0						No	Yes	Yes	No	Yes	Yes	Yes	No	No	No
Yes	Female	25-30	evermarried	no education&primary level	employed	Mtwapa	jan_2015	dry	No	No	government_facilities	<7days	fever_othersymp	Negative	Positive	0	0						No	Yes	No	No	Yes	Yes	Yes	No	No	No
No	Female	18-24	single	no education&primary level	unemployed	kilifi	dec_2014	rainy	No	No	government_facilities	<7days	fever	Negative		0	0						No	No	No	No	No	No	Yes	No	No	No
No	Male	31-35	evermarried	no education&primary level	employed	kilifi	dec_2014	rainy	No	No	government_facilities	<7days	fever_othersymp	Negative		0	0						No	Yes	Yes	Yes	Yes	Yes	Yes	No	No	No
Yes	Male	18-24	single	secondary&higher educatio	employed	Mtwapa	jan_2015	dry	Yes	No	government_facilities	<7days	fever_othersymp	Negative		0	0	Negative	Negative	Negative	Negative	Negative	Yes	Yes	No	No	Yes	Yes	Yes	No	No	No
Yes	Male	18-24	single	secondary&higher educatio	unemployed	Mtwapa	jan_2015	dry	No	No	government_facilities	<7days	fever_othersymp	Negative	Positive	0	0						No	No	No	No	No	Yes	Yes	No	No	No
Yes	Female	18-24	single	secondary&higher educatio	unemployed	Mtwapa	jan_2015	dry	Yes	No	government_facilities	<7days	fever_othersymp	Disc_hiv	Positive	0	0						No	Yes	No	No	Yes	Yes	Yes	No	No	No
Yes	Male	18-24	single	secondary&higher educatio	unemployed	Mtwapa	jan_2015	dry	No	No	government_facilities	<7days	fever_othersymp	Negative		0	0	Negative	Negative	Negative	Negative	Negative	Yes	No	No	No	Yes	No	Yes	No	No	No
Yes	Female	25-30	evermarried	no education&primary level	unemployed	Mtwapa	jan_2015	dry	No	No	government_facilities	<7days	fever_othersymp	Negative	Positive	0	0						No	No	No	No	Yes	Yes	Yes	No	No	No
No	Male	18-24	single	secondary&higher educatio	employed	Mtwapa	jan_2015	dry	Yes	No	government_facilities	<7days	fever_othersymp	Negative		0	0						No	Yes	No	Yes	Yes	Yes	Yes	No	No	No
Yes	Male	31-35	evermarried	no education&primary level	employed	kilifi	dec_2014	rainy	Yes	No	government_facilities	>7days	fever_othersymp	Negative		0	0	Negative	Negative	Negative	Negative	Negative	No	Yes	No	No	No	No	Yes	No	No	No
No	Female	18-24	single	secondary&higher educatio	unemployed	Mtwapa	jan_2015	dry	No	No	government_facilities	<7days	fever_othersymp	Negative		0	0						No	Yes	Yes	Yes	Yes	Yes	Yes	No	No	No
Yes	Female	18-24	single	secondary&higher educatio	unemployed	Mtwapa	jan_2015	dry	Yes	No	government_facilities	>7days	fever_othersymp	Negative	Positive	0	0						No	Yes	Yes	No	Yes	Yes	Yes	No	No	No
Yes	Female	25-30	evermarried	no education&primary level	unemployed	Mtwapa	nov_2014	rainy	No	No	private_facilities	<7days	fever_othersymp	Negative	Positive	0	0						No	No	Yes	No	Yes	Yes	Yes	No	No	No
Yes	Female	31-35	evermarried	secondary&higher educatio	employed	Mtwapa	nov_2014	rainy	No	No	private_facilities	<7days	fever_othersymp	Negative		0	0	Negative	Negative	Negative	Negative	Negative	No	No	No	No	Yes	Yes	No	No	No	No
Yes	Male	18-24	single	secondary&higher educatio	unemployed	Mtwapa	nov_2014	rainy	Yes	No	private_facilities	<7days	fever_othersymp	Negative		0	0	Negative	Negative	Negative	Negative	Negative	Yes	Yes	No	No	Yes	Yes	Yes	No	No	No
Yes	Male	31-35	evermarried	no education&primary level	employed	Mtwapa	nov_2014	rainy	Yes	No	private_facilities	>7days	fever_othersymp	Positive			0	Negative	Negative	Negative	Negative	Negative	No	Yes	No	No	Yes	Yes	Yes	Yes	No	No
Yes	Female	18-24	evermarried	no education&primary level	unemployed	Mtwapa	nov_2014	rainy	No	No	private_facilities	<7days	fever_othersymp	Negative		0	0	Negative	Negative	Negative	Negative	Negative	No	No	Yes	Yes	Yes	Yes	Yes	No	No	No
Yes	Female	18-24	evermarried	no education&primary level	unemployed	Mtwapa	nov_2014	rainy	No	No	government_facilities	<7days	fever_othersymp	Negative		0	0	Negative	Negative	Negative	Negative	Negative	No	No	No	No	Yes	Yes	Yes	No	No	No
Yes	Female	18-24	single	secondary&higher educatio	unemployed	Mtwapa	nov_2014	rainy	Yes	No	government_facilities	<7days	fever	Negative	Negative	0	0	Negative	Negative	Negative	Negative	Negative	No	No	No	No	No	No	Yes	No	No	No
Yes	Female	25-30	evermarried	no education&primary level	unemployed	Mtwapa	nov_2014	rainy	No	No	government_facilities	<7days	fever_othersymp	Negative		0	0	Negative	Negative	Negative	Negative	Negative	No	No	No	No	Yes	Yes	Yes	No	No	No
Yes	Female	25-30	evermarried	no education&primary level	employed	Mtwapa	nov_2014	rainy	Yes	No	government_facilities	<7days	fever_othersymp	Negative		0	0	Negative	Negative	Negative	Negative	Negative	No	Yes	No	No	Yes	Yes	Yes	No	No	No
No	Female	18-24	evermarried	no education&primary level	unemployed	Mtwapa	nov_2014	rainy	No	No	government_facilities	>7days	fever	Negative		0	0						No	No	No	No	No	No	Yes	No	No	No
No	Male	18-24	single	secondary&higher educatio	unemployed	Mtwapa	nov_2014	rainy	No	No	government_facilities	>7days	fever	Negative		0	0						No	No	No	No	No	No	Yes	No	No	No
Yes	Male	18-24	single	secondary&higher educatio	employed	Mtwapa	nov_2014	rainy	No	No	government_facilities	<7days	fever_othersymp	Negative		0	0	Negative	Negative	Negative	Negative	Negative	No	Yes	No	No	Yes	Yes	Yes	No	No	No
Yes	Male	18-24	single	secondary&higher educatio	employed	Mtwapa	nov_2014	rainy	No	No	government_facilities	<7days	fever_othersymp	Negative		0	0	Negative	Negative	Negative	Negative	Negative	No	Yes	No	No	Yes	Yes	Yes	No	No	No
Yes	Female	31-35	single	no education&primary level	employed	Mtwapa	nov_2014	rainy	No	No	government_facilities	<7days	fever_othersymp	Negative		0	0	Negative	Negative	Negative	Negative	Negative	No	Yes	No	No	No	Yes	Yes	No	No	No
No	Male	18-24	single	no education&primary level	employed	Mtwapa	nov_2014	rainy	No	No	government_facilities	<7days	fever	Negative		0	0						No	No	No	No	No	No	Yes	No	No	No
No	Male	31-35	evermarried	no education&primary level	employed	Mtwapa	dec_2014	rainy	No	No	private_facilities	<7days	fever_othersymp	Negative		0	0						No	No	No	Yes	No	No	No	No	No	No
Yes	Male	18-24	evermarried	no education&primary level	employed	Mtwapa	nov_2014	rainy	No	No	private_facilities	<7days	fever_othersymp	Negative		0	1	Negative	Positive	Negative	Negative	Negative	Yes	Yes	No	No	Yes	Yes	Yes	No	No	No
Yes	Male	31-35	evermarried	no education&primary level	employed	Mtwapa	nov_2014	rainy	No	No	private_facilities	<7days	fever_othersymp	Negative		0	0	Negative	Negative	Negative	Negative	Negative	Yes	Yes	No	Yes	Yes	Yes	Yes	No	No	No
No	Female	31-35	evermarried	secondary&higher educatio	employed	Mtwapa	nov_2014	rainy	No	No	private_facilities	<7days	fever_othersymp	Negative		0	0						No	Yes	No	Yes	Yes	Yes	Yes	No	No	No
Yes	Female	25-30	evermarried	no education&primary level	unemployed	Mtwapa	dec_2014	rainy	Yes	No	private_facilities	<7days	fever_othersymp	Negative	Positive	0	0						No	No	No	No	Yes	Yes	Yes	No	No	No
No	Female	18-24	evermarried	no education&primary level	unemployed	Mtwapa	nov_2014	rainy	Yes	No	government_facilities	<7days	fever_othersymp	Negative		0	0						No	No	No	Yes	No	No	Yes	No	No	No
Yes	Female	18-24	single	no education&primary level	unemployed	Mtwapa	nov_2014	rainy	Yes	No	government_facilities	>7days	fever_othersymp	Negative	Positive	0	0						No	Yes	Yes	Yes	Yes	Yes	Yes	No	No	No
No	Female	25-30	single	secondary&higher educatio	unemployed	Mtwapa	nov_2014	rainy	No	No	government_facilities	<7days	fever_othersymp	Negative		0	0						No	No	No	Yes	No	Yes	Yes	No	No	No
No	Male	31-35	single	secondary&higher educatio	employed	Mtwapa	nov_2014	rainy	No	No	government_facilities	<7days	fever_othersymp	Negative		0	0						No	Yes	No	Yes	No	No	Yes	No	No	No
Yes	Female	18-24	evermarried	secondary&higher educatio	employed	Mtwapa	nov_2014	rainy	No	No	government_facilities	<7days	fever	Negative		0	0	Negative	Negative	Negative	Negative	Negative	No	No	No	No	No	No	Yes	No	No	No
No	Female	18-24	single	no education&primary level	employed	Mtwapa	nov_2014	rainy	No	No	government_facilities	<7days	fever_othersymp	Positive			0						No	No	No	Yes	No	No	Yes	Yes	No	No
Yes	Female	25-30	evermarried	no education&primary level	unemployed	Mtwapa	nov_2014	rainy	Yes	No	government_facilities	<7days	fever_othersymp	Negative		0	0	Negative	Negative	Negative	Negative	Negative	No	Yes	No	No	Yes	Yes	Yes	No	No	No
Yes	Male	25-30	single	no education&primary level	employed	Mtwapa	nov_2014	rainy	Yes	No	government_facilities	<7days	fever_othersymp	Negative		0	0	Negative	Negative	Negative	Negative	Negative	No	Yes	No	No	Yes	No	Yes	No	No	No
No	Male	18-24	single	secondary&higher educatio	employed	Mtwapa	nov_2014	rainy	No	No	government_facilities	>7days	fever	Negative		0	0						No	No	No	No	No	No	Yes	No	No	No
Yes	Male	18-24	evermarried	no education&primary level	employed	Mtwapa	nov_2014	rainy	No	No	government_facilities	<7days	fever_othersymp	Positive	Positive		0						No	Yes	No	No	Yes	Yes	Yes	No	No	No
No	Male	31-35	evermarried	no education&primary level	employed	Mtwapa	nov_2014	rainy	No	No	government_facilities	<7days	fever_othersymp	Negative		0	0						No	Yes	Yes	Yes	No	No	Yes	No	No	No
Yes	Male	18-24	single	secondary&higher educatio	unemployed	Mtwapa	nov_2014	rainy	No	No	government_facilities	<7days	fever_othersymp	Negative		0	0	Negative	Negative	Negative	Negative	Negative	No	Yes	No	Yes	No	No	Yes	No	No	No
No	Male	18-24	evermarried	no education&primary level	employed	Mtwapa	nov_2014	rainy	No	No	government_facilities	<7days	fever	Negative		0	0						No	No	No	No	No	No	Yes	No	No	No
Yes	Female	25-30	single	no education&primary level	employed	Mtwapa	nov_2014	rainy	No	No	government_facilities	<7days	fever_othersymp	Negative		0	0	Negative	Negative	Negative	Negative	Negative	No	Yes	No	No	Yes	Yes	Yes	No	No	No
Yes	Female	18-24	evermarried	no education&primary level	employed	Mtwapa	nov_2014	rainy	No	No	government_facilities	<7days	fever_othersymp	Negative	Positive	0	0						No	Yes	No	No	Yes	Yes	Yes	No	No	No
Yes	Female	18-24	evermarried	secondary&higher educatio	employed	Mtwapa	nov_2014	rainy	Yes	No	government_facilities	<7days	fever_othersymp	Negative		0	0	Negative	Negative	Negative	Negative	Negative	No	Yes	No	No	No	Yes	Yes	No	No	No
Yes	Male	18-24	single	no education&primary level	employed	Mtwapa	nov_2014	rainy	No	No	government_facilities	<7days	fever_othersymp	Negative		0	0	Negative	Negative	Negative	Negative	Negative	No	Yes	No	No	Yes	Yes	Yes	Yes	Yes	Yes
Yes	Male	18-24	evermarried	no education&primary level	unemployed	Mtwapa	nov_2014	rainy	No	No	government_facilities	<7days	fever_othersymp	Negative		0	0	Negative	Negative	Negative	Negative	Negative	No	No	No	No	No	Yes	Yes	No	No	No
No	Female	18-24	evermarried	no education&primary level	unemployed	Mtwapa	nov_2014	rainy	No	No	government_facilities	<7days	fever_othersymp	Negative		0	0						No	Yes	No	Yes	No	Yes	Yes	No	No	No
Yes	Male	18-24	single	no education&primary level	unemployed	Mtwapa	nov_2014	rainy	No	No	government_facilities	<7days	fever	Negative		0	0	Negative	Negative	Negative	Negative	Negative	No	No	No	No	No	No	Yes	No	No	No
No	Female	18-24	single	secondary&higher educatio	unemployed	Mtwapa	dec_2014	rainy	No	No	private_facilities	<7days	fever_othersymp	Negative		0	0						Yes	No	No	Yes	Yes	Yes	Yes	No	No	No
Yes	Male	25-30	single	no education&primary level	employed	Mtwapa	nov_2014	rainy	Yes	No	private_facilities	<7days	fever	Negative		0	0						No	No	No	No	No	No	Yes	No	No	No
Yes	Male	31-35	evermarried	secondary&higher educatio	employed	Mtwapa	dec_2014	rainy	No	No	private_facilities	<7days	fever_othersymp	Negative		0	0	Negative	Negative	Negative	Negative	Negative	Yes	No	No	No	Yes	Yes	Yes	No	No	No
Yes	Male	31-35	evermarried	secondary&higher educatio	employed	Mtwapa	dec_2014	rainy	No	No	private_facilities	<7days	fever_othersymp	Negative		0	0	Negative	Negative	Negative	Negative	Negative	No	No	No	No	Yes	Yes	Yes	No	No	No
No	Female	18-24	single	secondary&higher educatio	employed	Mtwapa	nov_2014	rainy	No	No	private_facilities	<7days	fever_othersymp	Negative		0	0						No	No	No	No	No	Yes	Yes	No	No	No
Yes	Female	18-24	evermarried	no education&primary level	unemployed	kilifi	nov_2014	rainy	Yes	No	government_facilities	<7days	fever_othersymp	Negative	Positive	0	0						Yes	No	Yes	No	Yes	Yes	Yes	No	No	No
No	Male	31-35	evermarried	secondary&higher educatio	employed	kilifi	nov_2014	rainy	No	No	government_facilities	<7days	fever	Negative		0	0						No	No	No	No	No	No	Yes	No	No	No
Yes	Female	18-24		secondary&higher educatio	unemployed	kilifi	nov_2014	rainy	Yes	No	government_facilities	<7days	fever_othersymp	Negative		0	0	Negative	Negative	Negative	Negative	Negative	No	Yes	Yes	No	No	Yes	Yes	No	No	No
No	Male	18-24	single	no education&primary level	unemployed	kilifi	nov_2014	rainy	Yes	No	government_facilities	<7days	fever_othersymp	Negative		0	0						Yes	No	No	Yes	Yes	Yes	Yes	No	No	No
Yes	Female	25-30	evermarried	no education&primary level	unemployed	kilifi	nov_2014	rainy	No	No	government_facilities	<7days	fever_othersymp	Negative		0	0	Negative	Negative	Negative	Negative	Negative	No	No	No	No	Yes	Yes	Yes	No	No	No
Yes	Female	31-35	evermarried	secondary&higher educatio	unemployed	kilifi	dec_2014	rainy	No	No	government_facilities	<7days	fever_othersymp	Negative		0	0	Negative	Negative	Negative	Negative	Negative	Yes	No	No	No	Yes	Yes	Yes	No	No	No
Yes	Female	18-24	evermarried	no education&primary level	unemployed	kilifi	nov_2014	rainy	Yes	No	government_facilities	<7days	fever_othersymp	Negative		0	0	Negative	Negative	Negative	Negative	Negative	Yes	Yes	Yes	No	Yes	Yes	Yes	No	No	No
Yes	Female	31-35	evermarried	no education&primary level	unemployed	kilifi	nov_2014	rainy	No	No	government_facilities	<7days	fever_othersymp	Negative		0	0	Negative	Negative	Negative	Negative	Negative	No	Yes	Yes	Yes	No	Yes	Yes	No	No	No
Yes	Female	25-30	evermarried	no education&primary level	unemployed	kilifi	dec_2014	rainy	Yes	No	government_facilities	<7days	fever_othersymp	Positive			0	Negative	Negative	Negative	Negative	Negative	Yes	No	No	Yes	Yes	Yes	Yes	No	No	No
Yes	Male	25-30	evermarried	no education&primary level	employed	kilifi	nov_2014	rainy	Yes	No	government_facilities	>7days	fever_othersymp	Positive			0	Negative	Negative	Negative	Negative	Negative	No	No	No	No	No	No	Yes	Yes	No	No
No	Female	18-24	single	secondary&higher educatio	unemployed	Mtwapa	nov_2014	rainy	No	No	government_facilities	>7days	fever_othersymp	Negative		0	0						No	Yes	No	Yes	No	Yes	Yes	No	No	No
Yes	Male	18-24	single	secondary&higher educatio	employed	Mtwapa	nov_2014	rainy	Yes	No	government_facilities	<7days	fever_othersymp	Negative	Positive	0	0						No	Yes	No	No	No	No	Yes	No	No	No
Yes	Female	18-24	single	no education&primary level	employed	Mtwapa	nov_2014	rainy	No	No	government_facilities	<7days	fever	Negative		0	0	Negative	Negative	Negative	Negative	Negative	No	No	No	No	No	No	Yes	No	No	No
No	Female	25-30	evermarried	no education&primary level	employed	Mtwapa	nov_2014	rainy	Yes	No	government_facilities	<7days	fever_othersymp	Negative		0	0						No	Yes	No	Yes	No	Yes	Yes	No	No	No
Yes	Female	18-24	evermarried	no education&primary level	unemployed	Mtwapa	nov_2014	rainy	Yes	No	government_facilities	<7days	fever_othersymp	Negative		0	0	Negative	Negative	Negative	Negative	Negative	No	Yes	No	No	Yes	Yes	Yes	No	No	No
Yes	Female	18-24	evermarried	no education&primary level	unemployed	Mtwapa	nov_2014	rainy	No	No	government_facilities	<7days	fever_othersymp	Negative		0	0	Negative	Negative	Negative	Negative	Negative	No	No	No	No	No	Yes	Yes	No	No	No
No	Male	25-30	evermarried	no education&primary level	employed	Mtwapa	nov_2014	rainy	Yes	No	government_facilities	<7days	fever_othersymp	Negative		0	0						No	No	No	No	Yes	No	Yes	No	No	No
Yes	Female	18-24	evermarried	no education&primary level	employed	Mtwapa	nov_2014	rainy	No	No	government_facilities	<7days	fever_othersymp	Negative		0	0	Negative	Negative	Negative	Negative	Negative	No	Yes	No	No	No	Yes	Yes	No	No	No
No	Male	18-24	single	secondary&higher educatio	employed	Mtwapa	nov_2014	rainy	Yes	No	government_facilities	<7days	fever_othersymp	Negative		0	0						No	Yes	No	No	Yes	No	Yes	No	No	No
No	Male	25-30	evermarried	secondary&higher educatio	employed	Mtwapa	nov_2014	rainy	No	No	government_facilities	<7days	fever_othersymp	Negative		0	0						No	Yes	No	Yes	Yes	No	Yes	No	No	No
No	Female	18-24	single	secondary&higher educatio	employed	Mtwapa	nov_2014	rainy	No	No	government_facilities	>7days	fever_othersymp	Negative		0	0						No	Yes	No	Yes	No	Yes	Yes	No	No	No
No	Female	31-35	evermarried	no education&primary level	unemployed	Mtwapa	nov_2014	rainy	No	No	government_facilities	>7days	fever_othersymp	Negative		0	0						No	No	No	Yes	Yes	Yes	Yes	No	No	No
Yes	Female	25-30	evermarried	secondary&higher educatio	employed	Mtwapa	nov_2014	rainy	No	No	government_facilities	<7days	fever_othersymp	Negative		0	0	Negative	Negative	Negative	Negative	Negative	No	Yes	No	No	No	Yes	Yes	No	No	No
No	Female	18-24	evermarried	no education&primary level	unemployed	Mtwapa	nov_2014	rainy	No	No	government_facilities	<7days	fever_othersymp	Negative		0	0						No	Yes	No	Yes	Yes	Yes	Yes	No	No	No
No	Male	18-24	single	secondary&higher educatio	employed	Mtwapa	nov_2014	rainy	Yes	No	government_facilities	<7days	fever_othersymp	Negative		0	0						No	Yes	No	No	Yes	No	Yes	No	No	No
Yes	Female	25-30	evermarried	secondary&higher educatio	unemployed	Mtwapa	nov_2014	rainy	Yes	No	government_facilities	<7days	fever_othersymp	Negative		0	0	Negative	Negative	Negative	Negative	Negative	No	Yes	No	No	Yes	Yes	Yes	No	No	No
Yes	Female	25-30	evermarried	no education&primary level	unemployed	Mtwapa	nov_2014	rainy	Yes	No	government_facilities	>7days	fever_othersymp	Negative		0	0	Negative	Negative	Negative	Negative	Negative	No	Yes	No	No	Yes	Yes	Yes	No	No	No
Yes	Female	25-30	single	no education&primary level	unemployed	Mtwapa	nov_2014	rainy	Yes	No	government_facilities	<7days	fever_othersymp	Negative		0	0	Negative	Negative	Negative	Negative	Negative	No	Yes	No	No	No	No	Yes	No	No	No
No	Female	18-24	single	secondary&higher educatio	unemployed	Mtwapa	nov_2014	rainy	No	No	government_facilities	<7days	fever_othersymp	Negative		0	0						No	No	No	Yes	Yes	No	Yes	No	No	No
Yes	Female	31-35	evermarried	no education&primary level	employed	Mtwapa	nov_2014	rainy	No	No	government_facilities	<7days	fever_othersymp	Negative		0	0	Negative	Negative	Negative	Negative	Negative	No	No	No	No	Yes	Yes	No	No	No	No
No	Male	18-24	single	no education&primary level	unemployed	Mtwapa	nov_2014	rainy	No	No	government_facilities	<7days	fever_othersymp	Negative		0	0						No	No	Yes	Yes	Yes	Yes	Yes	No	No	No
Yes	Male	31-35	evermarried	secondary&higher educatio	unemployed	Mtwapa	nov_2014	rainy	Yes	No	government_facilities	<7days	fever_othersymp	Negative	Positive	0	0						No	Yes	No	No	Yes	Yes	Yes	No	No	No
Yes	Female	31-35	evermarried	no education&primary level	employed	Mtwapa	nov_2014	rainy	Yes	No	government_facilities	>7days	fever_othersymp	Negative		0	0	Negative	Negative	Negative	Negative	Negative	No	Yes	No	No	No	Yes	Yes	No	No	No
No	Female	31-35	evermarried	no education&primary level	unemployed	Mtwapa	nov_2014	rainy	No	No	government_facilities	<7days	fever_othersymp	Negative		0	0						No	No	No	Yes	No	Yes	Yes	No	No	No
No	Female	18-24	evermarried	no education&primary level	unemployed	Mtwapa	nov_2014	rainy	Yes	No	private_facilities	>7days	fever_othersymp	Negative		0	0						No	No	No	No	Yes	Yes	Yes	No	No	No
No	Female	25-30	evermarried	secondary&higher educatio	employed	Mtwapa	nov_2014	rainy	Yes	No	private_facilities	>7days	fever_othersymp	Negative		0	0						No	No	Yes	No	Yes	No	Yes	No	No	No
Yes	Male	25-30	single	no education&primary level	unemployed	Mtwapa	nov_2014	rainy	Yes	No	private_facilities	>7days	fever_othersymp	Negative	Negative	0	0	Negative	Negative	Negative	Negative	Negative	No	No	No	No	Yes	Yes	Yes	No	No	No
Yes	Female	18-24	evermarried	no education&primary level	employed	Mtwapa	dec_2014	rainy	No	No	private_facilities	<7days	fever_othersymp	Negative	Negative	0	0						No	Yes	No	No	Yes	Yes	Yes	No	No	No
Yes	Male	31-35	evermarried	no education&primary level	employed	Mtwapa	nov_2014	rainy	No	No	private_facilities	<7days	fever_othersymp	Negative	Positive	0	0						No	Yes	No	No	Yes	Yes	Yes	No	No	No
Yes	Female	18-24	single	no education&primary level	unemployed	Mtwapa	nov_2014	rainy	No	No	private_facilities	<7days	fever_othersymp	Negative	Positive	0	0						No	Yes	No	No	Yes	Yes	No	No	No	No
No	Female	18-24	single	no education&primary level	unemployed	Mtwapa	dec_2014	rainy	No	No	private_facilities	<7days	fever_othersymp	Negative		0	0						No	Yes	No	Yes	Yes	No	Yes	No	No	No
Yes	Female	18-24	evermarried	no education&primary level	unemployed	Mtwapa	nov_2014	rainy	No	No	government_facilities	<7days	fever_othersymp	Negative		0	0						No	Yes	No	No	No	No	Yes	No	No	No
Yes	Female	18-24	evermarried	secondary&higher educatio	unemployed	Mtwapa	nov_2014	rainy	No	No	government_facilities	<7days	fever_othersymp	Negative		0	0	Negative	Negative	Negative	Negative	Negative	Yes	Yes	No	No	Yes	Yes	Yes	No	No	No
Yes	Female	25-30	evermarried	secondary&higher educatio	unemployed	Mtwapa	nov_2014	rainy	No	No	government_facilities	<7days	fever_othersymp	Negative		0	0	Negative	Negative	Negative	Negative	Negative	Yes	Yes	Yes	Yes	Yes	Yes	Yes	Yes	No	No
No	Male	25-30	evermarried	no education&primary level	unemployed	Mtwapa	nov_2014	rainy	Yes	No	government_facilities	<7days	fever_othersymp	Negative		0	0						No	Yes	No	No	Yes	Yes	Yes	No	No	No
Yes	Male	25-30	single	secondary&higher educatio	unemployed	Mtwapa	nov_2014	rainy	Yes	No	government_facilities	<7days	fever_othersymp	Negative		0	0	Negative	Negative	Negative	Negative	Negative	No	Yes	No	No	Yes	Yes	Yes	No	No	No
Yes	Female	25-30	evermarried	no education&primary level	unemployed	Mtwapa	nov_2014	rainy	No	No	government_facilities	<7days	fever_othersymp	Negative		0	0	Negative	Negative	Negative	Negative	Negative	No	No	No	No	Yes	Yes	Yes	No	No	No
No	Female	18-24	single	no education&primary level	unemployed	Mtwapa	nov_2014	rainy	No	No	government_facilities	>7days	fever_othersymp	Negative		0	0						No	Yes	No	Yes	Yes	Yes	Yes	No	Yes	No
No	Female	31-35	evermarried	no education&primary level	unemployed	Mtwapa	nov_2014	rainy	Yes	No	government_facilities	<7days	fever_othersymp	Negative		0	0						No	Yes	No	Yes	Yes	Yes	Yes	No	No	No
Yes	Male	18-24	single	no education&primary level	employed	Mtwapa	nov_2014	rainy	No	No	government_facilities	<7days	fever_othersymp	Negative		0	0	Negative	Negative	Negative	Negative	Negative	No	Yes	No	No	Yes	No	Yes	No	No	No
Yes	Female	25-30	evermarried	no education&primary level	employed	Mtwapa	nov_2014	rainy	Yes	No	government_facilities	<7days	fever_othersymp	Negative		0	0	Negative	Negative	Negative	Negative	Negative	No	Yes	No	No	Yes	Yes	Yes	No	No	No
No	Male	18-24	single	no education&primary level	unemployed	Mtwapa	nov_2014	rainy	No	No	government_facilities	<7days	fever_othersymp	Negative		0	0						No	Yes	No	No	Yes	Yes	Yes	No	No	No
Yes	Male	25-30	evermarried	secondary&higher educatio	employed	Mtwapa	nov_2014	rainy	No	No	private_facilities	<7days	fever_othersymp	Negative	Negative	0	0	Negative	Negative	Negative	Negative	Negative	No	Yes	No	No	Yes	Yes	Yes	No	No	No
Yes	Female	25-30	evermarried	no education&primary level	employed	Mtwapa	nov_2014	rainy	No	No	government_facilities	<7days	fever_othersymp	Negative		0	0						Yes	Yes	No	No	Yes	Yes	Yes	No	No	No
Yes	Male	18-24	single	secondary&higher educatio	unemployed	Mtwapa	nov_2014	rainy	No	No	government_facilities	<7days	fever_othersymp	Negative		0	0						No	Yes	No	No	No	Yes	Yes	No	No	No
Yes	Female	25-30	evermarried	secondary&higher educatio	unemployed	Mtwapa	nov_2014	rainy	No	No	government_facilities	<7days	fever_othersymp	Negative		0	0	Negative	Negative	Negative	Negative	Negative	Yes	Yes	No	Yes	Yes	Yes	Yes	No	No	No
Yes	Female	25-30	single	secondary&higher educatio	employed	Mtwapa	nov_2014	rainy	No	No	government_facilities	<7days	fever_othersymp	Negative		0	0						No	Yes	No	No	Yes	Yes	Yes	No	No	No
No	Male	25-30	single	no education&primary level	unemployed	Mtwapa	nov_2014	rainy	Yes	No	government_facilities	<7days	fever	Negative		0	0						No	No	No	No	No	No	Yes	No	No	No
Yes	Female	18-24	single	no education&primary level	unemployed	Mtwapa	nov_2014	rainy	No	No	government_facilities	<7days	fever_othersymp	Negative		0	0	Negative	Negative	Negative	Negative	Negative	No	Yes	No	No	Yes	Yes	Yes	No	No	No
No	Female	25-30	evermarried	no education&primary level	employed	Mtwapa	nov_2014	rainy	Yes	No	government_facilities	<7days	fever_othersymp	Negative		0	0						No	Yes	No	Yes	No	Yes	Yes	No	No	No
No	Male	18-24	single	secondary&higher educatio	unemployed	Mtwapa	nov_2014	rainy	Yes	No	government_facilities	<7days	fever_othersymp	Negative		0	0						No	Yes	No	Yes	No	No	Yes	No	No	No
Yes	Male	18-24	single	secondary&higher educatio	employed	Mtwapa	nov_2014	rainy	No	No	government_facilities	>7days	fever_othersymp	Negative		0	0	Negative	Negative	Negative	Negative	Negative	No	No	No	No	Yes	No	Yes	No	No	No
Yes	Female	25-30	evermarried	no education&primary level	unemployed	Mtwapa	nov_2014	rainy	No	No	government_facilities	<7days	fever_othersymp	Negative		0	0						No	No	No	No	No	Yes	Yes	No	No	No
Yes	Female	18-24	single	secondary&higher educatio	unemployed	Mtwapa	nov_2014	rainy	No	No	government_facilities	<7days	fever_othersymp	Negative		0	0	Negative	Negative	Negative	Negative	Negative	No	No	No	No	Yes	Yes	Yes	No	No	No
Yes	Female	18-24	evermarried	no education&primary level	unemployed	Mtwapa	nov_2014	rainy	No	No	government_facilities	<7days	fever_othersymp	Positive			0	Negative	Negative	Negative	Negative	Negative	No	No	No	No	Yes	No	Yes	No	No	No
No	Female	25-30	evermarried	secondary&higher educatio	unemployed	Mtwapa	nov_2014	rainy	Yes	No	government_facilities	<7days	fever_othersymp	Negative		0	0						No	Yes	Yes	Yes	Yes	Yes	No	No	No	No
Yes	Female	25-30	evermarried	no education&primary level	employed	Mtwapa	nov_2014	rainy	Yes	No	government_facilities	<7days	fever_othersymp	Negative	Positive	0	0						No	Yes	No	No	Yes	Yes	Yes	No	No	No
Yes	Female	18-24	evermarried	no education&primary level	unemployed	Mtwapa	nov_2014	rainy	Yes	No	government_facilities	<7days	fever_othersymp	Negative		0	0	Negative	Negative	Negative	Negative	Negative	No	Yes	No	No	Yes	Yes	Yes	No	No	No
Yes	Female	25-30	evermarried	no education&primary level	employed	Mtwapa	nov_2014	rainy	No	No	government_facilities	<7days	fever_othersymp	Negative		0	0	Negative	Negative	Negative	Negative	Negative	No	No	No	No	No	Yes	Yes	No	No	No
No	Female	18-24	single	secondary&higher educatio	employed	Mtwapa	nov_2014	rainy	Yes	No	government_facilities	<7days	fever_othersymp	Negative		0	0						No	Yes	No	Yes	Yes	Yes	Yes	No	No	No
Yes	Female	31-35	evermarried	no education&primary level	employed	Mtwapa	nov_2014	rainy	Yes	No	government_facilities	>7days	fever_othersymp	Negative		0	0						No	No	No	No	Yes	No	Yes	No	No	No
No	Male	31-35	evermarried	no education&primary level	unemployed	Mtwapa	dec_2014	rainy	Yes	No	government_facilities	<7days	fever_othersymp	Negative		0	0						No	Yes	No	Yes	Yes	Yes	Yes	No	No	No
No	Male	25-30	single	secondary&higher educatio	unemployed	Mtwapa	dec_2014	rainy	No	No	government_facilities	<7days	fever_othersymp	Negative		0	0						No	Yes	No	No	No	No	Yes	No	No	No
Yes	Female	18-24	single	no education&primary level	unemployed	Mtwapa	dec_2014	rainy	Yes	No	government_facilities	<7days	fever_othersymp	Negative		0	0	Negative	Negative	Negative	Negative	Negative	No	No	No	No	Yes	Yes	Yes	No	No	No
No	Male	18-24	single	no education&primary level	unemployed	Mtwapa	dec_2014	rainy	No	No	government_facilities	>7days	fever	Negative		0	0						No	No	No	No	No	No	Yes	No	No	No
No	Male	31-35	single	no education&primary level	unemployed	Mtwapa	dec_2014	rainy	No	No	government_facilities	>7days	fever_othersymp	Positive			0						No	Yes	No	Yes	No	No	Yes	No	No	No
Yes	Female	18-24	single	no education&primary level	unemployed	Mtwapa	nov_2014	rainy	Yes	No	government_facilities	<7days	fever_othersymp	Negative		0	0						No	Yes	Yes	Yes	Yes	Yes	No	No	No	No
Yes	Female	18-24	evermarried	no education&primary level	unemployed	Mtwapa	dec_2014	rainy	No	No	government_facilities	<7days	fever_othersymp	Negative		0	0	Negative	Negative	Negative	Negative	Negative	Yes	Yes	Yes	Yes	Yes	Yes	Yes	No	No	No
Yes	Female	18-24	single	no education&primary level	unemployed	Mtwapa	dec_2014	rainy	No	No	government_facilities	>7days	fever_othersymp	Negative		0	0	Negative	Negative	Negative	Negative	Negative	No	No	No	No	Yes	Yes	Yes	No	No	No
No	Female	18-24	single	secondary&higher educatio	employed	Mtwapa	dec_2014	rainy	No	No	government_facilities	<7days	fever_othersymp	Negative		0	0						No	Yes	No	Yes	Yes	No	Yes	No	No	No
No	Female	25-30	single	no education&primary level	unemployed	Mtwapa	dec_2014	rainy	No	No	government_facilities	<7days	fever_othersymp	Negative		0	0						No	Yes	Yes	Yes	Yes	Yes	Yes	No	No	No
Yes	Male	18-24	single	secondary&higher educatio	unemployed	Mtwapa	dec_2014	rainy	Yes	No	government_facilities	<7days	fever_othersymp	Negative		0	0	Negative	Negative	Negative	Negative	Negative	No	No	No	No	Yes	Yes	Yes	No	No	No
Yes	Female	18-24	single	secondary&higher educatio	employed	Mtwapa	dec_2014	rainy	No	No	government_facilities	<7days	fever_othersymp	Negative	Positive	0	0						No	Yes	No	No	No	Yes	Yes	No	No	No
No	Male	31-35	single	no education&primary level	unemployed	Mtwapa	dec_2014	rainy	No	No	government_facilities	<7days	fever	Negative		0	0						No	No	No	No	No	No	Yes	No	No	No
Yes	Female	31-35	evermarried	no education&primary level	employed	Mtwapa	dec_2014	rainy	No	No	government_facilities	<7days	fever_othersymp	Negative		0	0	Negative	Negative	Negative	Negative	Negative	Yes	Yes	Yes	No	Yes	Yes	Yes	No	No	No
Yes	Female	18-24	evermarried	no education&primary level	employed	Mtwapa	dec_2014	rainy	Yes	No	government_facilities	<7days	fever_othersymp	Negative		0	0	Negative	Negative	Negative	Negative	Negative	No	Yes	No	No	Yes	Yes	Yes	No	No	No
No	Female	25-30	evermarried	no education&primary level	employed	Mtwapa	dec_2014	rainy	Yes	No	private_facilities	>7days	fever_othersymp	Negative		0	0						Yes	Yes	Yes	No	Yes	Yes	Yes	No	No	No
No	Male	25-30	evermarried	no education&primary level	employed	Mtwapa	jan_2015	dry	No	No	private_facilities	<7days	fever_othersymp	Negative		0	0						No	No	No	No	Yes	No	Yes	No	No	No
Yes	Male	18-24	evermarried	no education&primary level	employed	Mtwapa	dec_2014	rainy	No	No	private_facilities	<7days	fever_othersymp	Negative		0	0	Negative	Negative	Negative	Negative	Negative	No	No	No	No	Yes	Yes	Yes	No	No	No
Yes	Male	31-35	single	no education&primary level	employed	Mtwapa	dec_2014	rainy	Yes	No	private_facilities	<7days	fever_othersymp	Negative	Negative	0	0						No	Yes	Yes	No	Yes	Yes	No	No	No	No
Yes	Female	25-30	evermarried	no education&primary level	employed	Mtwapa	dec_2014	rainy	No	No	private_facilities	<7days	fever_othersymp	Negative	Positive	0	0						No	No	No	No	Yes	Yes	No	No	No	No
No	Male	31-35	evermarried	no education&primary level	employed	Mtwapa	dec_2014	rainy	No	No	private_facilities	<7days	fever_othersymp	Negative		0	0						No	Yes	No	Yes	No	No	Yes	No	No	No
Yes	Male	25-30	single	no education&primary level	employed	Mtwapa	dec_2014	rainy	No	No	private_facilities	<7days	fever_othersymp	Negative	Positive	0	0						Yes	Yes	No	Yes	Yes	Yes	Yes	No	No	No
No	Male	31-35	evermarried	secondary&higher educatio	employed	Mtwapa	dec_2014	rainy	No	No	private_facilities	<7days	fever_othersymp	Negative		0	0						Yes	Yes	No	Yes	Yes	Yes	Yes	No	No	No
Yes	Male	18-24	single	no education&primary level	employed	Mtwapa	dec_2014	rainy	No	No	private_facilities	<7days	fever_othersymp	Negative		0	0						Yes	No	No	No	Yes	Yes	Yes	No	No	No
No	Female	25-30	evermarried	secondary&higher educatio	unemployed	Mtwapa	dec_2014	rainy	Yes	No	government_facilities	<7days	fever_othersymp	Negative		0	0						No	No	No	Yes	No	Yes	Yes	No	No	No
Yes	Male	18-24	single	no education&primary level	employed	Mtwapa	dec_2014	rainy	No	No	government_facilities	<7days	fever_othersymp	Negative		0	0	Negative	Negative	Negative	Negative	Negative	Yes	No	No	No	Yes	Yes	Yes	No	Yes	No
Yes	Male	18-24	single	no education&primary level	employed	Mtwapa	dec_2014	rainy	No	No	government_facilities	<7days	fever_othersymp	Negative		0	0	Negative	Negative	Negative	Negative	Negative	No	Yes	No	No	No	Yes	Yes	No	No	No
Yes	Male	18-24	single	no education&primary level	employed	Mtwapa	dec_2014	rainy	Yes	No	government_facilities	<7days	fever_othersymp	Negative	Positive	0	0						No	Yes	Yes	No	Yes	Yes	Yes	No	No	No
Yes	Male	18-24	single	secondary&higher educatio	employed	Mtwapa	dec_2014	rainy	No	No	government_facilities	<7days	fever_othersymp	Negative		0	0						No	Yes	No	No	No	Yes	Yes	No	No	No
No	Male	25-30	evermarried	secondary&higher educatio	employed	Mtwapa	dec_2014	rainy	No	No	government_facilities	<7days	fever_othersymp	Negative		0	0						No	Yes	No	No	No	Yes	Yes	No	No	No
No	Female	18-24	evermarried	no education&primary level	employed	Mtwapa	dec_2014	rainy	No	No	government_facilities	<7days	fever_othersymp	Negative		0	0						No	Yes	No	Yes	No	Yes	Yes	No	No	No
No	Female	18-24	single	secondary&higher educatio	employed	Mtwapa	dec_2014	rainy	No	No	government_facilities	<7days	fever_othersymp	Negative		0	0						No	No	No	No	Yes	Yes	Yes	No	No	No
Yes	Male	25-30	evermarried	no education&primary level	unemployed	Mtwapa	dec_2014	rainy	No	No	government_facilities	<7days	fever_othersymp	Negative	Positive	0	0						No	Yes	No	No	Yes	Yes	Yes	No	No	No
Yes	Male	18-24	single	no education&primary level	employed	Mtwapa	dec_2014	rainy	Yes	No	government_facilities	<7days	fever_othersymp	Negative	Positive	0	0						No	Yes	No	No	Yes	Yes	Yes	No	No	No
No	Male	31-35	evermarried	no education&primary level	employed	Mtwapa	dec_2014	rainy	No	No	research_clinic	<7days	fever_othersymp	Negative		0	0						No	No	No	No	Yes	No	Yes	No	No	No
Yes	Male	18-24	single	secondary&higher educatio	employed	Mtwapa	dec_2014	rainy	No	No	government_facilities	<7days	fever_othersymp	Negative		0	0	Negative	Negative	Negative	Negative	Negative	No	No	No	No	No	Yes	Yes	No	No	No
No	Male	18-24	evermarried	secondary&higher educatio	employed	Mtwapa	dec_2014	rainy	No	No	government_facilities	<7days	fever_othersymp	Negative		0	0						No	Yes	No	Yes	No	No	Yes	No	No	No
Yes	Female	25-30	single	no education&primary level	employed	Mtwapa	dec_2014	rainy	No	No	government_facilities	<7days	fever_othersymp	Negative	Positive	0	0						No	No	No	No	Yes	Yes	Yes	No	No	No
No	Female	18-24	evermarried	no education&primary level	unemployed	Mtwapa	dec_2014	rainy	No	No	government_facilities	<7days	fever_othersymp	Negative		0	0						No	Yes	No	Yes	Yes	Yes	Yes	No	No	No
No	Male	18-24	single	no education&primary level	unemployed	Mtwapa	dec_2014	rainy	Yes	No	government_facilities	>7days	fever	Negative		0	0						No	No	No	No	No	No	Yes	No	No	No
Yes	Female	18-24	single	secondary&higher educatio	unemployed	Mtwapa	dec_2014	rainy	Yes	No	government_facilities	<7days	fever_othersymp	Negative		0	0						No	No	No	Yes	No	Yes	Yes	No	No	No
No	Male	31-35	single	secondary&higher educatio	employed	Mtwapa	dec_2014	rainy	Yes	No	government_facilities	<7days	fever_othersymp	Negative		0	0						No	No	No	Yes	Yes	Yes	Yes	No	No	No
Yes	Female	18-24	evermarried	no education&primary level	unemployed	Mtwapa	dec_2014	rainy	Yes	No	government_facilities	<7days	fever_othersymp	Negative		0	0	Negative	Negative	Negative	Negative	Negative	No	Yes	No	No	Yes	Yes	Yes	No	No	No
Yes	Female	18-24	evermarried	no education&primary level	unemployed	Mtwapa	dec_2014	rainy	No	No	government_facilities	<7days	fever_othersymp	Negative	Positive	0	0						No	Yes	Yes	No	No	Yes	Yes	No	No	No
No	Male	31-35	evermarried	no education&primary level	employed	Mtwapa	dec_2014	rainy	No	No	government_facilities	>7days	fever_othersymp	Negative		0	0						No	No	No	No	Yes	No	Yes	No	No	No
No	Male	25-30	single	secondary&higher educatio	employed	Mtwapa	dec_2014	rainy	Yes	No	research_clinic	<7days	fever_othersymp	Negative		1	0						No	No	No	No	Yes	No	Yes	No	No	No
Yes	Female	31-35	evermarried	secondary&higher educatio	unemployed	Mtwapa	dec_2014	rainy	Yes	No	government_facilities	<7days	fever_othersymp	Negative		0	0						Yes	Yes	No	No	Yes	Yes	Yes	No	No	No
Yes	Male	18-24	single	no education&primary level	employed	Mtwapa	dec_2014	rainy	No	No	government_facilities	<7days	fever_othersymp	Negative		0	0	Negative	Negative	Negative	Negative	Negative	No	Yes	No	No	Yes	Yes	Yes	No	No	No
Yes	Male	31-35	single	no education&primary level	unemployed	Mtwapa	dec_2014	rainy	Yes	No	government_facilities	>7days	fever	Disc_hiv	Positive	1	0						No	No	No	No	No	No	Yes	No	No	No
No	Male	31-35	evermarried	no education&primary level	unemployed	Mtwapa	dec_2014	rainy	No	No	government_facilities	<7days	fever_othersymp	Negative		0	0						No	No	No	No	Yes	No	Yes	No	No	No
Yes	Female	18-24	evermarried	no education&primary level	unemployed	Mtwapa	dec_2014	rainy	Yes	No	government_facilities	<7days	fever_othersymp	Negative	Positive	0	0						No	Yes	Yes	No	No	Yes	Yes	No	No	No
No	Male	31-35	evermarried	secondary&higher educatio	unemployed	Mtwapa	dec_2014	rainy	No	No	private_facilities	<7days	fever_othersymp	Negative		0	0						No	No	No	No	Yes	Yes	No	No	No	No
No	Male	18-24	single	secondary&higher educatio	employed	Mtwapa	dec_2014	rainy	No	No	private_facilities	<7days	fever_othersymp	Negative		0	0						Yes	Yes	No	No	Yes	Yes	Yes	No	No	No
Yes	Female	25-30	evermarried	no education&primary level	employed	Mtwapa	dec_2014	rainy	No	No	private_facilities	<7days	fever_othersymp	Negative		0	0						No	No	No	No	Yes	No	Yes	No	No	No
No	Female	25-30	single	secondary&higher educatio	employed	Mtwapa	dec_2014	rainy	No	No	private_facilities	<7days	fever_othersymp	Negative		0	0						Yes	Yes	No	Yes	Yes	Yes	Yes	No	No	No
Yes	Female	25-30	evermarried	secondary&higher educatio	employed	Mtwapa	dec_2014	rainy	No	No	government_facilities	<7days	fever_othersymp	Negative		0	0	Negative	Negative	Negative	Negative	Negative	No	Yes	Yes	Yes	Yes	Yes	Yes	No	No	No
Yes	Male	18-24	evermarried	secondary&higher educatio	unemployed	Mtwapa	dec_2014	rainy	Yes	No	government_facilities	<7days	fever_othersymp	Negative		0	0	Negative	Negative	Negative	Negative	Negative	No	Yes	No	No	Yes	Yes	Yes	No	No	No
No	Male	18-24	single	secondary&higher educatio	employed	Mtwapa	dec_2014	rainy	No	No	government_facilities	<7days	fever_othersymp	Negative		0	0						No	Yes	No	No	Yes	Yes	Yes	No	No	No
Yes	Male	18-24	evermarried	secondary&higher educatio	unemployed	Mtwapa	dec_2014	rainy	No	No	government_facilities	>7days	fever_othersymp	Negative		0	0						Yes	Yes	No	No	Yes	Yes	Yes	No	No	No
Yes	Male	18-24	single	no education&primary level	unemployed	Mtwapa	dec_2014	rainy	Yes	No	government_facilities	<7days	fever_othersymp	Negative		0	0						No	Yes	No	No	Yes	Yes	Yes	No	No	No
Yes	Male	25-30	evermarried	secondary&higher educatio	employed	Mtwapa	jan_2015	dry	Yes	No	private_facilities	<7days	fever_othersymp	Negative	Positive	0	0						No	Yes	No	No	No	Yes	Yes	No	No	No
Yes	Male	18-24	single	secondary&higher educatio	employed	Mtwapa	dec_2014	rainy	Yes	No	private_facilities	<7days	fever	Negative		0	0	Negative	Negative	Negative	Negative	Negative	No	No	No	No	No	No	Yes	No	No	No
Yes	Female	31-35	single	secondary&higher educatio	employed	Mtwapa	dec_2014	rainy	No	No	private_facilities	<7days	fever_othersymp	Negative		0	0						Yes	Yes	No	No	Yes	Yes	No	No	No	No
Yes	Female	31-35	evermarried	no education&primary level	employed	Mtwapa	dec_2014	rainy	Yes	No	private_facilities	<7days	fever_othersymp	Negative	Positive	0	0						No	Yes	Yes	No	Yes	No	Yes	No	No	No
Yes	Female	31-35	single	no education&primary level	employed	Mtwapa	dec_2014	rainy	No	No	private_facilities	<7days	fever_othersymp	Negative		0	0						Yes	No	No	No	Yes	Yes	Yes	No	No	No
Yes	Male	18-24	evermarried	no education&primary level	employed	Mtwapa	dec_2014	rainy	Yes	No	private_facilities	<7days	fever_othersymp	Negative	Positive	0	0						Yes	Yes	No	Yes	Yes	Yes	No	No	No	No
Yes	Male	31-35	evermarried	secondary&higher educatio	employed	Mtwapa	dec_2014	rainy	Yes	No	private_facilities	<7days	fever_othersymp	Negative		0	0						Yes	Yes	Yes	Yes	Yes	Yes	No	No	No	No
Yes	Female	18-24	evermarried	no education&primary level	unemployed	Mtwapa	dec_2014	rainy	No	No	private_facilities	>7days	fever_othersymp	Negative	Positive	0	0						No	Yes	Yes	No	Yes	Yes	Yes	No	No	No
Yes	Female	31-35	evermarried	no education&primary level	employed	Mtwapa	dec_2014	rainy	Yes	No	private_facilities	>7days	fever	Negative		0	0						No	No	No	No	No	No	Yes	No	No	No
No	Male	25-30	single	secondary&higher educatio	employed	Mtwapa	dec_2014	rainy	No	No	private_facilities	<7days	fever_othersymp	Negative		0	0						No	No	No	No	Yes	No	No	No	No	No
Yes	Female	18-24	single	no education&primary level	unemployed	Mtwapa	dec_2014	rainy	Yes	No	private_facilities	>7days	fever_othersymp	Negative		0	0	Negative	Negative	Negative	Negative	Negative	No	No	No	No	No	Yes	Yes	No	No	No
Yes	Male	25-30	evermarried	secondary&higher educatio	employed	Mtwapa	jan_2015	dry	Yes	No	private_facilities	<7days	fever_othersymp	Negative		0	0						No	No	No	No	Yes	No	Yes	No	No	No
Yes	Male	18-24	single	secondary&higher educatio	unemployed	Mtwapa	jan_2015	dry	No	No	private_facilities	<7days	fever_othersymp	Negative	Positive	0	0						Yes	Yes	No	No	Yes	Yes	Yes	No	No	No
No	Male	18-24	single	secondary&higher educatio	employed	Mtwapa	jan_2015	dry	No	No	private_facilities	<7days	fever	Negative		0	0						No	No	No	No	No	No	Yes	No	No	No
No	Male	18-24	single	secondary&higher educatio	unemployed	Mtwapa	dec_2014	rainy	No	No	government_facilities	>7days	fever_othersymp	Positive			0						No	No	No	No	Yes	No	Yes	No	No	No
No	Female	18-24	single	secondary&higher educatio	employed	Mtwapa	dec_2014	rainy	Yes	No	government_facilities	<7days	fever_othersymp	Negative		0	0						No	Yes	No	Yes	No	Yes	Yes	No	No	No
Yes	Female	18-24	evermarried	no education&primary level	employed	Mtwapa	dec_2014	rainy	No	No	government_facilities	<7days	fever_othersymp	Negative		0	0						Yes	Yes	No	Yes	Yes	Yes	Yes	No	No	No
No	Male	25-30	evermarried	secondary&higher educatio	employed	Mtwapa	dec_2014	rainy	No	No	government_facilities	<7days	fever_othersymp	Negative		0	0						No	Yes	No	Yes	Yes	No	Yes	No	No	No
No	Female	18-24	single	secondary&higher educatio	unemployed	Mtwapa	dec_2014	rainy	No	No	government_facilities	<7days	fever_othersymp	Negative		0	0						No	Yes	No	Yes	No	Yes	Yes	No	No	No
Yes	Male	31-35	evermarried	no education&primary level	employed	Mtwapa	dec_2014	rainy	Yes	No	government_facilities	<7days	fever_othersymp	Negative		0	0	Negative	Negative	Negative	Negative	Negative	No	Yes	No	No	Yes	Yes	Yes	No	No	No
No	Female	31-35	evermarried	no education&primary level	unemployed	Mtwapa	dec_2014	rainy	No	No	government_facilities	<7days	fever_othersymp	Negative		0	0						Yes	Yes	No	Yes	Yes	Yes	Yes	No	No	No
No	Female	18-24	single	secondary&higher educatio	unemployed	Mtwapa	dec_2014	rainy	Yes	No	government_facilities	>7days	fever_othersymp	Negative		0	0						No	No	No	No	Yes	Yes	Yes	No	No	No
Yes	Female	25-30	evermarried	secondary&higher educatio	employed	Mtwapa	dec_2014	rainy	No	No	government_facilities	<7days	fever_othersymp	Negative		0	0						No	Yes	No	No	Yes	Yes	Yes	No	No	No
No	Male	31-35	single	no education&primary level	employed	Mtwapa	jan_2015	dry	No	No	government_facilities	<7days	fever_othersymp	Negative		0	0						No	Yes	Yes	Yes	Yes	Yes	Yes	No	No	No
Yes	Female	18-24	evermarried	no education&primary level	employed	Mtwapa	jan_2015	dry	No	No	government_facilities	<7days	fever_othersymp	Negative	Positive	0	0						Yes	Yes	Yes	No	Yes	Yes	Yes	No	No	No
Yes	Female	18-24	evermarried	secondary&higher educatio	unemployed	Mtwapa	jan_2015	dry	No	No	government_facilities	<7days	fever_othersymp	Negative		0	0						Yes	Yes	No	No	Yes	Yes	Yes	No	No	No
Yes	Male	18-24	single	secondary&higher educatio	employed	Mtwapa	dec_2014	rainy	No	No	government_facilities	<7days	fever_othersymp	Negative	Positive	0	0						No	Yes	No	No	Yes	Yes	Yes	No	No	No
Yes	Male	18-24	single	no education&primary level	unemployed	Mtwapa	dec_2014	rainy	No	No	government_facilities	<7days	fever_othersymp	Negative	Positive	0	0						No	Yes	Yes	No	Yes	Yes	Yes	No	No	No
Yes	Female	31-35	single	no education&primary level	employed	Mtwapa	dec_2014	rainy	Yes	No	private_facilities	>7days	fever_othersymp	Negative		0	0						No	No	No	No	Yes	Yes	Yes	No	No	No
Yes	Female	18-24	evermarried	secondary&higher educatio	employed	Mtwapa	jan_2015	dry	Yes	No	private_facilities	<7days	fever_othersymp	Negative	Negative	0	0						No	No	No	No	Yes	Yes	No	No	No	No
Yes	Male	25-30	evermarried	no education&primary level	employed	Mtwapa	jan_2015	dry	Yes	No	government_facilities	<7days	fever_othersymp	Negative	Positive	0	0						No	Yes	No	Yes	Yes	Yes	Yes	No	No	No
Yes	Female	18-24	evermarried	secondary&higher educatio	employed	Mtwapa	jan_2015	dry	Yes	No	government_facilities	<7days	fever_othersymp	Negative	Positive	0	0						No	Yes	No	No	Yes	Yes	Yes	No	No	No
Yes	Female	25-30	single	secondary&higher educatio	employed	Mtwapa	jan_2015	dry	Yes	No	government_facilities	<7days	fever_othersymp	Negative	Positive	0	0						No	Yes	Yes	No	Yes	Yes	Yes	No	No	No
Yes	Female	18-24	evermarried	secondary&higher educatio	employed	Mtwapa	jan_2015	dry	No	No	government_facilities	<7days	fever_othersymp	Negative		0	0	Negative	Negative	Negative	Negative	Negative	Yes	No	No	No	No	Yes	Yes	No	No	No
Yes	Female	18-24	single	secondary&higher educatio	unemployed	Mtwapa	jan_2015	dry	Yes	No	government_facilities	<7days	fever_othersymp	Negative	Positive	0	0						No	Yes	Yes	No	No	No	Yes	No	No	No
No	Female	31-35	evermarried	secondary&higher educatio	employed	Mtwapa	jan_2015	dry	Yes	No	government_facilities	<7days	fever_othersymp	Negative		0	0						No	Yes	Yes	Yes	No	Yes	Yes	No	No	No
Yes	Female	18-24	single	secondary&higher educatio	employed	Mtwapa	dec_2014	rainy	No	No	government_facilities	<7days	fever_othersymp	Negative		0	0						Yes	Yes	No	No	Yes	Yes	Yes	No	No	No
Yes	Female	25-30	evermarried	secondary&higher educatio	unemployed	Mtwapa	jan_2015	dry	No	No	government_facilities	<7days	fever_othersymp	Negative		0	0						No	No	No	No	Yes	Yes	Yes	No	No	No
Yes	Male	18-24	single	secondary&higher educatio	employed	Mtwapa	dec_2014	rainy	Yes	No	government_facilities	<7days	fever_othersymp	Negative		0	0	Negative	Negative	Negative	Negative	Negative	No	No	No	No	No	Yes	Yes	No	No	No
No	Female	25-30	evermarried	no education&primary level	employed	Mtwapa	jan_2015	dry	No	No	government_facilities	<7days	fever_othersymp	Negative		0	0						No	Yes	Yes	Yes	Yes	Yes	Yes	No	No	No
Yes	Female	31-35	evermarried	no education&primary level	employed	Mtwapa	jan_2015	dry	No	No	government_facilities	<7days	fever_othersymp	Negative	Positive	0	0						No	Yes	No	No	Yes	Yes	Yes	No	No	No
No	Male	18-24	evermarried	no education&primary level	employed	Mtwapa	jan_2015	dry	Yes	No	government_facilities	<7days	fever_othersymp	Negative		0	0						No	Yes	No	Yes	Yes	Yes	Yes	No	No	No
No	Male	18-24	single	no education&primary level	unemployed	Mtwapa	jan_2015	dry	Yes	No	government_facilities	<7days	fever_othersymp	Negative		0	0						No	Yes	No	Yes	Yes	Yes	Yes	No	No	No
No	Female	25-30	evermarried	no education&primary level	employed	Mtwapa	jan_2015	dry	Yes	No	government_facilities	>7days	fever_othersymp	Negative		0	0						No	Yes	No	Yes	Yes	Yes	Yes	No	No	No
Yes	Female	18-24	evermarried	no education&primary level	unemployed	Mtwapa	jan_2015	dry	No	No	government_facilities	<7days	fever_othersymp	Negative	Positive	0	0						Yes	No	No	No	Yes	Yes	Yes	No	No	No
No	Female	18-24	single	no education&primary level	employed	Mtwapa	jan_2015	dry	Yes	No	government_facilities	<7days	fever_othersymp	Negative		0	0						No	Yes	Yes	Yes	Yes	Yes	Yes	No	No	No
No	Female	25-30	evermarried	no education&primary level	unemployed	Mtwapa	jan_2015	dry	No	No	government_facilities	<7days	fever_othersymp	Negative		0	0						No	Yes	No	Yes	Yes	Yes	Yes	No	No	No
Yes	Female	18-24	evermarried	no education&primary level	employed	Mtwapa	jan_2015	dry	Yes	No	government_facilities	<7days	fever_othersymp	Negative	Positive	0	0						No	Yes	No	No	Yes	Yes	Yes	No	No	No
Yes	Female	18-24	evermarried	no education&primary level	unemployed	Mtwapa	jan_2015	dry	No	No	government_facilities	<7days	fever_othersymp	Negative	Positive	0	0						No	Yes	No	No	Yes	Yes	Yes	No	No	No
Yes	Female	25-30	evermarried	no education&primary level	employed	Mtwapa	jan_2015	dry	Yes	No	government_facilities	<7days	fever_othersymp	Negative	Positive	0	0						No	Yes	Yes	No	Yes	Yes	Yes	No	No	No
Yes	Male	18-24	single	no education&primary level	employed	Mtwapa	jan_2015	dry	No	No	government_facilities	<7days	fever_othersymp	Negative	Positive	0	0						No	No	No	No	Yes	Yes	Yes	No	No	No
Yes	Female	18-24	evermarried	no education&primary level	unemployed	Mtwapa	jan_2015	dry	No	No	government_facilities	<7days	fever_othersymp	Negative	Positive	0	0						No	Yes	No	No	Yes	Yes	Yes	No	No	No
No	Male	18-24	single	secondary&higher educatio	unemployed	Mtwapa	jan_2015	dry	Yes	No	government_facilities	>7days	fever_othersymp	Negative		0	0						No	Yes	No	No	No	Yes	Yes	No	No	No
Yes	Male	31-35	evermarried	no education&primary level	unemployed	Mtwapa	jan_2015	dry	No	No	government_facilities	<7days	fever_othersymp	Negative	Positive	0	0						No	Yes	No	No	Yes	Yes	Yes	No	No	No
No	Female	25-30	evermarried	secondary&higher educatio	employed	Mtwapa	jan_2015	dry	No	No	government_facilities	<7days	fever_othersymp	Negative		0	0						No	No	No	Yes	Yes	Yes	No	No	No	No
Yes	Male	18-24	single	secondary&higher educatio	unemployed	Mtwapa	jan_2015	dry	Yes	No	government_facilities	<7days	fever_othersymp	Negative	Positive	0	0						No	Yes	Yes	No	Yes	Yes	Yes	No	No	No
